# Supplementary material for: A Semi-Quantitative Approach to Nontarget Compositional Analysis of Complex Samples
Source: Anal Chem. 2024 Nov 7;96(46):18349–58. doi: 10.1021/acs.analchem.4c00819 (PMC11579983; doi:10.1021/acs.analchem.4c00819)
Supplement: Supplementary file 1 — ac4c00819_si_001.xlsx [file ac4c00819_si_001.xlsx]

## Sheet: Table of content
Supporting Information
A semi-quantitative approach for non-target compositional analysis of complex samples
Rhianna L. Evans†, Daniel J. Bryant†, Aristeidis Voliotis‡,¶, Dawei Hu‡, HuiHui Wu‡, Sara Aisyah Syafira‡, Osayomwanbor E. Oghama‡, Gordon McFiggans‡, Jacqueline F. Hamilton*†,§, Andrew R. Rickard*†,§
† Wolfson Atmospheric Chemistry Laboratories, Department of Chemistry, University of York, York, YO10 5DD, United Kingdom
‡ Centre for Atmospheric Science, Department of Earth and Environmental Sciences, School of Natural Sciences, University of Manchester, Manchester, M13 9PL, United Kingdom
¶ National Centre for Atmospheric Science, University of Manchester, Manchester, M13 9PL, United Kingdom
§ National Centre for Atmospheric Science, University of York, York, YO10 5DD, York, United Kingdom
* Correspondence to: jacqui.hamilton@york.ac.uk, andrew.rickard@york.ac.uk
Table of content
Table S1: Authentic standards and retention time windows used in the semi-quantification methodology
Table S5: Semi-quantified CHO and CHON features

## Sheet: S1
Table S1: Authentic standards and corresponding ionisation efficiency and retention time used in the semi-quantification methodology
Compound	Molecular formula	Retention time / min	Ionisation efficiency	Retention time window	Chemical class	Number of standards per window	Retention time range of the window / min
pyruvic acid	C3H4O3	0.78	3900000	a	CHO	9	0-1
Malonic acid	C3H4O4	0.76	2530000	a	CHO	9	0-1
Maleic acid	C4H4O4	0.75	34300000	a	CHO	9	0-1
Succinic acid ^	C4H6O4	0.97	53600000	a	CHO	9	0-1
Malic acid	C4H6O5	0.72	27300000	a	CHO	9	0-1
L (+) tartaric acid	C4H6O6	0.72	21300000	a	CHO	9	0-1
Aconitic acid	C6H6O6	1	1500000	a	CHO	9	0-1
Citric acid	C6H8O7	0.93	30500000	a	CHO	9	0-1
Shikimic acid	C7H10O5	0.71	46200000	a	CHO	9	0-1
Crotonic acid	C4H6O2	1.05	252000	b	CHO	10	1-2
Acetoxyacetic acid	C4H6O4	1.17	2390000	b	CHO	10	1-2
Methylmalonic acid	C4H6O4	1.05	7850000	b	CHO	10	1-2
Citraconic acid ^	C5H6O4	1.17	114000000	b	CHO	10	1-2
Itaconic acid	C5H6O4	1.48	39600000	b	CHO	10	1-2
Levulinic acid ^	C5H8O3	1.22	71900000	b	CHO	10	1-2
Glutaric acid ^	C5H8O4	1.31	70400000	b	CHO	10	1-2
Methylsuccinic acid	C5H8O4	1.76	114000000	b	CHO	10	1-2
1,2,4-butane carboxylic acid	C7H10O6	1.23	95600000	b	CHO	10	1-2
3,4-dihydroxybenzoic acid	C7H6O4	1.82	89300000	b	CHO	10	1-2
Valeric acid	C5H10O2	2.31	5530000	c	CHO	6	2-3
2-hydroxy-3-methylbutyric acid	C5H10O3	2.39	145000000	c	CHO	6	2-3
Adipic acid ^	C6H10O4	2.33	90800000	c	CHO	6	2-3
Trans,trans,1,3-butadiene,1,4- carboxylic acid	C6H6O4	2.11	29100000	c	CHO	6	2-3
2,5-dihyroxybenzoic acid	C7H6O4	2.91	115000000	c	CHO	6	2-3
3,4-dihydroxyphenylacetic acid	C8H8O4	2.2	6630000	c	CHO	6	2-3
Butyric acid	C4H8O2	3.16	65100	d	CHO	6	3-4
Furoic acid	C5H4O3	3.21	2180000	d	CHO	6	3-4
4-hydroxybenzoic acid	C7H6O3	3.38	118000000	d	CHO	6	3-4
2,6-dihydroxybenzoic acid	C7H6O4	3.05	439000000	d	CHO	6	3-4
4-hydroxyphenylacetic acid	C8H8O3	3.6	528000	d	CHO	6	3-4
DL-mandelic acid	C8H8O3	3.33	74300000	d	CHO	6	3-4
3,3,-dimethylglutaric acid	C7H12O4	4.43	203000000	e	CHO	10	4-5
3-methyladipic acid ^	C7H12O4	4.54	163000000	e	CHO	10	4-5
Pimelic acid	C7H12O4	4.63	119000000	e	CHO	10	4-5
4-hydroxybenzaldehyde ^	C7H6O2	4.2	717000000	e	CHO	10	4-5
3-hydroxybenzoic acid	C7H6O3	4.42	95500000	e	CHO	10	4-5
4-methyl-catechol ^	C7H8O2	4.65	202000000	e	CHO	10	4-5
3-hydroxyphenylacetic acid	C8H8O3	4.22	18900000	e	CHO	10	4-5
3-hydroxy-4-methoxybenzoic acid	C8H8O4	4.91	6110000	e	CHO	10	4-5
Vanillic acid	C8H8O4	4.34	7660000	e	CHO	10	4-5
Homovanillic acid	C9H10O4	4.72	30300000	e	CHO	10	4-5
3,3 dimethyl acrylic acid	C5H8O2	5.04	21000	f	CHO	7	5-6
DL-alpha-hydroxycaproic acid	C6H12O3	5.68	224000000	f	CHO	7	5-6
1,4-cyclohexanedicarboxylic acid	C8H12O4	5.83	54000000	f	CHO	7	5-6
Vanillin ^	C8H8O3	5.55	45900000	f	CHO	7	5-6
3-(4-hydroxyphenyl)propionic acid	C9H10O3	5.5	5360000	f	CHO	7	5-6
2,6-dimethoxybenzoic acid	C9H10O4	5.51	2220000	f	CHO	7	5-6
3,5-dimethoxy-4-hydroxybenzoic acid	C9H10O5	5.32	36900000	f	CHO	7	5-6
Isophthalic acid	C8H6O4	6.24	106000000	g	CHO	4	6-7
Phenoxyacetic acid	C8H8O3	6.45	189000000	g	CHO	4	6-7
Hydroxycinnamic acid	C9H8O3	6.38	651000	g	CHO	4	6-7
p-coumaric acid	C9H8O3	6.4	203000000	g	CHO	4	6-7
4-hydroxy-3-methoxycinnamic acid	C10H10O4	7.55	137000000	h	CHO	10	7-8
homoveratric acid	C10H12O4	7.58	8660000	h	CHO	10	7-8
2,4,5-trimethoxybenzoic acid	C10H12O5	7.21	1240000	h	CHO	10	7-8
3,5-dimethoxy-4-hydroxycinnamic	C11H12O5	7.85	86000000	h	CHO	10	7-8
Sorbic acid	C6H8O2	7.88	201000	h	CHO	10	7-8
Benzoic acid	C7H6O2	7.93	9290000	h	CHO	10	7-8
Suberic acid ^	C8H14O4	7.56	312000000	h	CHO	10	7-8
phenyl acetic acid	C8H8O2	7.13	122000	h	CHO	10	7-8
2-hydroxy-3-methoxybenzoic acid	C8H8O4	7.39	389000000	h	CHO	10	7-8
3,4-dimethoxybenzoic acid	C9H10O4	7.7	7280000	h	CHO	10	7-8
Ketopinic acid	C10H14O3	8.66	2140000	i	CHO	4	8-9
Pinonic acid	C10H16O3	8.22	14200000	i	CHO	4	8-9
5-methoxysalicylic acid	C8H8O4	8.56	402000000	i	CHO	4	8-9
3,4,5-trimethoxybenzoic acid	C9H10O3	8.72	63900000	i	CHO	4	8-9
Camphoric acid	C10H16O4	9.04	223000000	j	CHO	2	9-10
4-methoxy benzoic acid	C8H8O3	9.09	3900000	j	CHO	2	9-10
2-benzylsuccinic acid	C11H12O4	10.03	534000000	k	CHO	4	10-11
2,3-napthalenedicarboxylic acid	C12H8O4	10.68	157000000	k	CHO	4	10-11
o-toluic acid	C8H8O2	10.74	17100000	k	CHO	4	10-11
Azelaic acid ^	C9H16O4	10.51	307000000	k	CHO	4	10-11
4,4-Bis(4-hydroxyphenyl)valeric acid	C17H18O4	11.52	101000000	l	CHO	5	11-12
m-toluic acid	C8H8O2	11.42	6280000	l	CHO	5	11-12
p-toluic acid	C8H8O2	11.45	4910000	l	CHO	5	11-12
3,5-dimethoxybenzoic acid	C9H10O4	11.13	52900000	l	CHO	5	11-12
Trans-cinnamic acid	C9H8O2	11.76	4050000	l	CHO	5	11-12
2-methoxycinnamic acid	C10H10O3	12.87	665000	m	CHO	2	12-13
3-methoxycinnamic acid	C10H10O3	12.87	29700000	m	CHO	2	12-13
4-Phenylbutyric acid ^	C10H12O2	13.36	2550000	n	CHO	4	13-14
Sebacic acid ^	C10H18O4	13.14	413000000	n	CHO	4	13-14
1-napthylacetic acid	C12H10O2	13.43	2340000	n	CHO	4	13-14
2-benzoylbenzoic acid	C14H10O3	13.09	362000000	n	CHO	4	13-14
3-hydroxy-2-napthoic acid	C11H8O3	14.71	680000000	o	CHO	3	14-16
Isoborneolacetic acid	C12H20O3	14.87	630000000	o	CHO	3	14-16
3,4-dimethylbenzoic acid	C9H10O2	14.14	3490000	o	CHO	3	14-16
4-tert-butylbenzoic acid	C11H14O2	17.89	8420000	p	CHO	1	16-18
Dodecanoic acid	C12H24O2	23.62	10400000	other	CHO	3	18+
Cholic acid	C24H40O5	20.81	453000000	other	CHO	3	18+
Nonanoic acid	C9H18O2	19.46	11100000	other	CHO	3	18+
2-nitrobenzoic acid	C7H5NO4	2.94	17800000	a	CHON	1	0-3
2-nitroresorcinol	C6H5NO4	5.41	20500000	b	CHON	2	3-6
4-nitrocatechol ^	C6H5NO4	4.76	853000000	b	CHON	2	3-6
2,4-dinitrophenol ^	C6H4N2O5	7.42	1080000000	c	CHON	4	6-9
2-nitrophenol	C6H5NO3	8.52	14700000	c	CHON	4	6-9
3-nitrophenol	C6H5NO3	6.68	907000000	c	CHON	4	6-9
4-nitroguiacol	C7H7NO4	7.61	410000000	c	CHON	4	6-9
2-methyl-4-nitrophenol ^	C7H7NO3	10.42	323000000	d	CHON	6	9-11
4-methyl-3-nitrophenol	C7H7NO3	9.89	868000000	d	CHON	6	9-11
2-methyl-5-nitrophenol	C7H7NO3	11	1100000000	d	CHON	6	9-11
2-methyl-3-nitrophenol	C7H7NO3	9.77	1140000000	d	CHON	6	9-11
3-methyl-4-nitrophenol	C7H7NO3	9.3	2080000000	d	CHON	6	9-11
4-methoxy-2-nitrophenol	C7H7NO4	10.84	3370000	d	CHON	6	9-11
2,6-dimethyl-4-nitrophenol ^	C8H9NO3	12.71	3120000000	e	CHON	1	11-12.71
2-methyl-6-nitrophenol	C7H7NO3	14.54	9020000	f	CHON	3	12.71-14.9
4-methyl-2-nitrophenol	C7H7NO3	12.86	10000000	f	CHON	3	12.71-14.9
5-methyl-2-nitrophenol	C7H7NO3	12.92	10400000	f	CHON	3	12.71-14.9
4-nitro-1-naphthol ^	C10H7NO3	14.99	3140000000	g	CHON	1	14.9-18
2-nitro-1-naphthol	C10H7NO3	18.83	23400000	other	CHON	1	18+
Camphorsulfonic acid	C10H16SO4	3.88	2.05595e+09	NA	CHOS	1	NA
^ = compounds compared to the RIE predictions

## Sheet: S5
Table S5: Summary of the detected CHO and CHON analytes quantified with the semi-quantification methodology in the different wood burning organic aerosol filter extracts
Retention time / min	m/z	Molecular formula	Experiment type	Chemical class
1.22	129.02	C5H6O4	flaming light aged	CHO
1.58	131.035	C5H8O4	flaming light aged	CHO
2.33	145.051	C6H10O4	flaming light aged	CHO
4.47	159.067	C7H12O4	flaming light aged	CHO
7.59	168.031	C7H7NO4	flaming light aged	CHON
7.34	183.005	C6H4N2O5	flaming light aged	CHON
10.35	187.098	C9H16O4	flaming light aged	CHO
12.95	201.114	C10H18O4	flaming light aged	CHO
4.8	123.046	C7H8O2	flaming fresh flue	CHO
1.62	131.035	C5H8O4	flaming fresh flue	CHO
4.65	154.015	C6H5NO4	flaming fresh flue	CHON
4.43	159.067	C7H12O4	flaming fresh flue	CHO
4.65	159.067	C7H12O4	flaming fresh flue	CHO
13.1	163.077	C10H12O2	flaming fresh flue	CHO
7.55	173.082	C8H14O4	flaming fresh flue	CHO
10.48	187.098	C9H16O4	flaming fresh flue	CHO
9.16	211.062	C10H12O5	flaming fresh flue	CHO
9.16	211.062	C10H12O5	flaming fresh flue	CHO
1.01	117.02	C4H6O4	smouldering fresh flue	CHO
4.66	123.046	C7H8O2	smouldering fresh flue	CHO
1.61	131.035	C5H8O4	smouldering fresh flue	CHO
2.91	153.02	C7H6O4	smouldering fresh flue	CHO
4.49	159.067	C7H12O4	smouldering fresh flue	CHO
5.57	165.056	C9H10O3	smouldering fresh flue	CHO
12.86	166.051	C8H9NO3	smouldering fresh flue	CHON
7.42	173.082	C8H14O4	smouldering fresh flue	CHO
10.42	187.098	C9H16O4	smouldering fresh flue	CHO
15.15	188.036	C10H7NO3	smouldering fresh flue	CHON
13.07	201.114	C10H18O4	smouldering fresh flue	CHO
3.99	121.03	C7H6O2	intermediate light aged	CHO
1.16	129.02	C5H6O4	intermediate light aged	CHO
4.57	159.067	C7H12O4	intermediate light aged	CHO
7.62	168.031	C7H7NO4	intermediate light aged	CHON
10.34	187.098	C9H16O4	intermediate light aged	CHO
12.97	201.114	C10H18O4	intermediate light aged	CHO
0.97	89.024	C3H6O3	flaming light aged	CHO
1.04	99.009	C4H4O3	flaming light aged	CHO
2.19	99.045	C5H8O2	flaming light aged	CHO
1.32	103.04	C4H8O3	flaming light aged	CHO
2.26	109.03	C6H6O2	flaming light aged	CHO
0.97	111.009	C5H4O3	flaming light aged	CHO
1.43	111.046	C6H8O2	flaming light aged	CHO
1.47	113.025	C5H6O3	flaming light aged	CHO
2.19	113.061	C6H10O2	flaming light aged	CHO
4.73	113.061	C6H10O2	flaming light aged	CHO
1.32	115.041	C5H8O3	flaming light aged	CHO
0.93	119.035	C4H8O4	flaming light aged	CHO
3.57	121.03	C7H6O2	flaming light aged	CHO
7.59	123.009	C6H4O3	flaming light aged	CHO
1.47	125.061	C7H10O2	flaming light aged	CHO
10.35	125.098	C8H14O	flaming light aged	CHO
0.97	127.041	C6H8O3	flaming light aged	CHO
1.36	127.041	C6H8O3	flaming light aged	CHO
2.15	127.041	C6H8O3	flaming light aged	CHO
3.31	127.041	C6H8O3	flaming light aged	CHO
2.84	127.077	C7H12O2	flaming light aged	CHO
7.16	127.077	C7H12O2	flaming light aged	CHO
1.29	129.056	C6H10O3	flaming light aged	CHO
2.41	129.056	C6H10O3	flaming light aged	CHO
1.36	131.036	C5H8O4	flaming light aged	CHO
0.97	133.051	C5H10O4	flaming light aged	CHO
6	135.046	C8H8O2	flaming light aged	CHO
6.58	135.046	C8H8O2	flaming light aged	CHO
7.19	135.046	C8H8O2	flaming light aged	CHO
7.92	137.025	C7H6O3	flaming light aged	CHO
1.43	141.056	C7H10O3	flaming light aged	CHO
5.96	141.093	C8H14O2	flaming light aged	CHO
1.29	143.036	C6H8O4	flaming light aged	CHO
2.19	143.036	C6H8O4	flaming light aged	CHO
1.61	143.072	C7H12O3	flaming light aged	CHO
4.62	143.072	C7H12O3	flaming light aged	CHO
0.93	145.015	C5H6O5	flaming light aged	CHO
1.32	145.051	C6H10O4	flaming light aged	CHO
3.31	145.051	C6H10O4	flaming light aged	CHO
9.77	145.088	C7H14O3	flaming light aged	CHO
0.93	147.03	C5H8O5	flaming light aged	CHO
5.2	147.046	C9H8O2	flaming light aged	CHO
5.57	147.046	C9H8O2	flaming light aged	CHO
11.4	147.046	C9H8O2	flaming light aged	CHO
1.22	147.067	C6H12O4	flaming light aged	CHO
2.12	147.067	C6H12O4	flaming light aged	CHO
3.53	149.025	C8H6O3	flaming light aged	CHO
6	149.025	C8H6O3	flaming light aged	CHO
0.86	149.046	C5H10O5	flaming light aged	CHO
8.32	149.061	C9H10O2	flaming light aged	CHO
9.51	149.061	C9H10O2	flaming light aged	CHO
10.31	149.061	C9H10O2	flaming light aged	CHO
5.31	151.041	C8H8O3	flaming light aged	CHO
2.04	153.02	C7H6O4	flaming light aged	CHO
1.4	155.036	C7H8O4	flaming light aged	CHO
1.4	155.072	C8H12O3	flaming light aged	CHO
1.04	157.015	C6H6O5	flaming light aged	CHO
2.19	157.051	C7H10O4	flaming light aged	CHO
4.73	157.051	C7H10O4	flaming light aged	CHO
7.52	157.088	C8H14O3	flaming light aged	CHO
0.93	159.03	C6H8O5	flaming light aged	CHO
1.47	159.067	C7H12O4	flaming light aged	CHO
5.82	159.067	C7H12O4	flaming light aged	CHO
6.36	159.067	C7H12O4	flaming light aged	CHO
11.18	159.103	C8H16O3	flaming light aged	CHO
0.93	161.046	C6H10O5	flaming light aged	CHO
8.06	161.061	C10H10O2	flaming light aged	CHO
5.57	163.041	C9H8O3	flaming light aged	CHO
6.11	163.041	C9H8O3	flaming light aged	CHO
6.72	163.041	C9H8O3	flaming light aged	CHO
7.7	163.041	C9H8O3	flaming light aged	CHO
11.83	163.077	C10H12O2	flaming light aged	CHO
13.34	163.077	C10H12O2	flaming light aged	CHO
3.57	165.02	C8H6O4	flaming light aged	CHO
5.2	165.056	C9H10O3	flaming light aged	CHO
13.16	165.093	C10H14O2	flaming light aged	CHO
1.43	169.051	C8H10O4	flaming light aged	CHO
1.25	171.031	C7H8O5	flaming light aged	CHO
9.04	171.046	C11H8O2	flaming light aged	CHO
10.06	171.046	C11H8O2	flaming light aged	CHO
2.84	171.067	C8H12O4	flaming light aged	CHO
10.53	171.103	C9H16O3	flaming light aged	CHO
1.29	173.046	C7H10O5	flaming light aged	CHO
1.86	173.082	C8H14O4	flaming light aged	CHO
9.84	173.083	C8H14O4	flaming light aged	CHO
14.32	173.119	C9H18O3	flaming light aged	CHO
16.4	173.119	C9H18O3	flaming light aged	CHO
1.07	175.062	C7H12O5	flaming light aged	CHO
2.26	175.062	C7H12O5	flaming light aged	CHO
6	179.035	C9H8O4	flaming light aged	CHO
6.58	179.036	C9H8O4	flaming light aged	CHO
17.61	179.108	C11H16O2	flaming light aged	CHO
1.58	181.015	C8H6O5	flaming light aged	CHO
2.33	181.015	C8H6O5	flaming light aged	CHO
4.69	181.051	C9H10O4	flaming light aged	CHO
12.05	183.046	C12H8O2	flaming light aged	CHO
3.1	183.067	C9H12O4	flaming light aged	CHO
7.99	183.103	C10H16O3	flaming light aged	CHO
1.25	185.046	C8H10O5	flaming light aged	CHO
2.88	185.046	C8H10O5	flaming light aged	CHO
3.35	185.046	C8H10O5	flaming light aged	CHO
5.96	185.082	C9H14O4	flaming light aged	CHO
13.2	185.119	C10H18O3	flaming light aged	CHO
14.6	185.119	C10H18O3	flaming light aged	CHO
1.61	187.062	C8H12O5	flaming light aged	CHO
13.6	187.135	C10H20O3	flaming light aged	CHO
16.79	187.135	C10H20O3	flaming light aged	CHO
18.72	187.135	C10H20O3	flaming light aged	CHO
1.4	189.077	C8H14O5	flaming light aged	CHO
8.97	193.051	C10H10O4	flaming light aged	CHO
9.51	193.051	C10H10O4	flaming light aged	CHO
2.41	195.03	C9H8O5	flaming light aged	CHO
6.11	195.03	C9H8O5	flaming light aged	CHO
12.84	195.046	C13H8O2	flaming light aged	CHO
14.1	195.046	C13H8O2	flaming light aged	CHO
14.86	195.046	C13H8O2	flaming light aged	CHO
16.97	195.14	C12H20O2	flaming light aged	CHO
12.19	197.119	C11H18O3	flaming light aged	CHO
10.09	199.041	C12H8O3	flaming light aged	CHO
1.4	199.062	C9H12O5	flaming light aged	CHO
2.77	199.062	C9H12O5	flaming light aged	CHO
3.85	199.098	C10H16O4	flaming light aged	CHO
4.62	199.098	C10H16O4	flaming light aged	CHO
5.02	199.098	C10H16O4	flaming light aged	CHO
5.93	199.098	C10H16O4	flaming light aged	CHO
11.03	199.098	C10H16O4	flaming light aged	CHO
15.43	199.135	C11H20O3	flaming light aged	CHO
17.01	199.135	C11H20O3	flaming light aged	CHO
1.61	201.077	C9H14O5	flaming light aged	CHO
1.97	201.077	C9H14O5	flaming light aged	CHO
18.75	201.15	C11H22O3	flaming light aged	CHO
1.43	203.093	C9H16O5	flaming light aged	CHO
11.87	207.067	C11H12O4	flaming light aged	CHO
15.43	207.103	C12H16O3	flaming light aged	CHO
15.93	207.103	C12H16O3	flaming light aged	CHO
15	209.119	C12H18O3	flaming light aged	CHO
15.5	209.155	C13H22O2	flaming light aged	CHO
16.11	211.135	C12H20O3	flaming light aged	CHO
11.61	213.02	C12H6O4	flaming light aged	CHO
2.95	213.077	C10H14O5	flaming light aged	CHO
3.39	213.077	C10H14O5	flaming light aged	CHO
4.15	213.077	C10H14O5	flaming light aged	CHO
18.93	213.15	C12H22O3	flaming light aged	CHO
10.06	215.036	C12H8O4	flaming light aged	CHO
1.54	215.057	C9H12O6	flaming light aged	CHO
2.12	215.057	C9H12O6	flaming light aged	CHO
3.06	215.057	C9H12O6	flaming light aged	CHO
2.41	215.093	C10H16O5	flaming light aged	CHO
4.47	215.093	C10H16O5	flaming light aged	CHO
4.95	215.093	C10H16O5	flaming light aged	CHO
5.75	215.093	C10H16O5	flaming light aged	CHO
15.21	215.129	C11H20O4	flaming light aged	CHO
17.26	215.166	C12H24O3	flaming light aged	CHO
17.68	215.166	C12H24O3	flaming light aged	CHO
18.58	215.166	C12H24O3	flaming light aged	CHO
19.49	217.066	C16H10O	flaming light aged	CHO
14.32	221.082	C12H14O4	flaming light aged	CHO
15.32	221.119	C13H18O3	flaming light aged	CHO
17.65	221.155	C14H22O2	flaming light aged	CHO
15.83	223.041	C14H8O3	flaming light aged	CHO
15.83	223.135	C13H20O3	flaming light aged	CHO
17.29	223.135	C13H20O3	flaming light aged	CHO
12.69	225.114	C12H18O4	flaming light aged	CHO
16.86	227.129	C12H20O4	flaming light aged	CHO
19	227.166	C13H24O3	flaming light aged	CHO
11.58	229.051	C13H10O4	flaming light aged	CHO
2.3	229.072	C10H14O6	flaming light aged	CHO
17.11	229.145	C12H22O4	flaming light aged	CHO
19.32	229.181	C13H26O3	flaming light aged	CHO
1.4	231.088	C10H16O6	flaming light aged	CHO
6.21	231.088	C10H16O6	flaming light aged	CHO
17.75	231.161	C12H24O4	flaming light aged	CHO
17.58	235.098	C13H16O4	flaming light aged	CHO
8.61	237.077	C12H14O5	flaming light aged	CHO
16.97	239.129	C13H20O4	flaming light aged	CHO
11.76	241.051	C14H10O4	flaming light aged	CHO
18.97	241.145	C13H22O4	flaming light aged	CHO
19.63	241.181	C14H26O3	flaming light aged	CHO
8.28	243.088	C11H16O6	flaming light aged	CHO
18.72	243.161	C13H24O4	flaming light aged	CHO
16.43	247.041	C16H8O3	flaming light aged	CHO
2.91	251.114	C10H20O7	flaming light aged	CHO
19.49	251.149	C11H24O6	flaming light aged	CHO
12.59	253.145	C14H22O4	flaming light aged	CHO
15.5	253.145	C14H22O4	flaming light aged	CHO
11.54	255.124	C13H20O5	flaming light aged	CHO
9.84	261.135	C12H22O6	flaming light aged	CHO
19.63	263.166	C16H24O3	flaming light aged	CHO
16.36	279.067	C17H12O4	flaming light aged	CHO
14.93	287.15	C14H24O6	flaming light aged	CHO
8.46	287.187	C15H28O5	flaming light aged	CHO
10.27	287.187	C15H28O5	flaming light aged	CHO
14.86	291.124	C16H20O5	flaming light aged	CHO
4.26	295.14	C12H24O8	flaming light aged	CHO
18.33	299.187	C16H28O5	flaming light aged	CHO
17.22	301.166	C15H26O6	flaming light aged	CHO
18.4	303.067	C19H12O4	flaming light aged	CHO
13.96	303.182	C15H28O6	flaming light aged	CHO
17.72	305.176	C18H26O4	flaming light aged	CHO
17.86	307.192	C18H28O4	flaming light aged	CHO
19.04	307.192	C18H28O4	flaming light aged	CHO
19.25	307.192	C18H28O4	flaming light aged	CHO
17.86	309.171	C17H26O5	flaming light aged	CHO
19	309.208	C18H30O4	flaming light aged	CHO
19.35	311.223	C18H32O4	flaming light aged	CHO
18.11	315.182	C16H28O6	flaming light aged	CHO
17.29	327.218	C18H32O5	flaming light aged	CHO
17.61	327.218	C18H32O5	flaming light aged	CHO
17.29	329.234	C18H34O5	flaming light aged	CHO
19.49	331.249	C18H36O5	flaming light aged	CHO
9.44	333.192	C16H30O7	flaming light aged	CHO
5.46	339.166	C14H28O9	flaming light aged	CHO
19.77	343.192	C21H28O4	flaming light aged	CHO
6.51	383.193	C16H32O10	flaming light aged	CHO
0.84	89.024	C3H6O3	flaming fresh flue	CHO
1.22	97.03	C5H6O2	flaming fresh flue	CHO
0.94	99.009	C4H4O3	flaming fresh flue	CHO
3.06	99.045	C5H8O2	flaming fresh flue	CHO
0.77	103.004	C3H4O4	flaming fresh flue	CHO
1.22	103.04	C4H8O3	flaming fresh flue	CHO
2.27	109.03	C6H6O2	flaming fresh flue	CHO
0.84	111.009	C5H4O3	flaming fresh flue	CHO
2.05	111.009	C5H4O3	flaming fresh flue	CHO
1.76	111.046	C6H8O2	flaming fresh flue	CHO
1.51	113.025	C5H6O3	flaming fresh flue	CHO
1.22	115.04	C5H8O3	flaming fresh flue	CHO
1.62	115.04	C5H8O3	flaming fresh flue	CHO
2.56	117.056	C5H10O3	flaming fresh flue	CHO
0.8	119.035	C4H8O4	flaming fresh flue	CHO
5.65	119.051	C8H8O	flaming fresh flue	CHO
6.3	119.051	C8H8O	flaming fresh flue	CHO
6.84	119.051	C8H8O	flaming fresh flue	CHO
4.04	121.03	C7H6O2	flaming fresh flue	CHO
4.51	121.03	C7H6O2	flaming fresh flue	CHO
1.19	123.009	C6H4O3	flaming fresh flue	CHO
6.26	123.009	C6H4O3	flaming fresh flue	CHO
5.3	123.046	C7H8O2	flaming fresh flue	CHO
1.15	125.025	C6H6O3	flaming fresh flue	CHO
3.24	125.061	C7H10O2	flaming fresh flue	CHO
1.33	127.041	C6H8O3	flaming fresh flue	CHO
2.63	127.04	C6H8O3	flaming fresh flue	CHO
0.77	129.02	C5H6O4	flaming fresh flue	CHO
2.41	129.056	C6H10O3	flaming fresh flue	CHO
3.57	129.056	C6H10O3	flaming fresh flue	CHO
0.87	131.035	C5H8O4	flaming fresh flue	CHO
0.8	133.051	C5H10O4	flaming fresh flue	CHO
5.37	135.046	C8H8O2	flaming fresh flue	CHO
7.02	135.046	C8H8O2	flaming fresh flue	CHO
7.38	135.046	C8H8O2	flaming fresh flue	CHO
2.77	137.025	C7H6O3	flaming fresh flue	CHO
4.22	137.025	C7H6O3	flaming fresh flue	CHO
8.2	137.061	C8H10O2	flaming fresh flue	CHO
8.66	137.061	C8H10O2	flaming fresh flue	CHO
2.01	139.004	C6H4O4	flaming fresh flue	CHO
2.12	139.041	C7H8O3	flaming fresh flue	CHO
2.67	139.04	C7H8O3	flaming fresh flue	CHO
5.23	139.077	C8H12O2	flaming fresh flue	CHO
5.55	139.077	C8H12O2	flaming fresh flue	CHO
5.91	139.077	C8H12O2	flaming fresh flue	CHO
0.87	141.02	C6H6O4	flaming fresh flue	CHO
1.19	141.02	C6H6O4	flaming fresh flue	CHO
2.59	141.056	C7H10O3	flaming fresh flue	CHO
4.76	141.056	C7H10O3	flaming fresh flue	CHO
1.19	143.035	C6H8O4	flaming fresh flue	CHO
1.29	145.051	C6H10O4	flaming fresh flue	CHO
9.77	145.088	C7H14O3	flaming fresh flue	CHO
0.77	147.03	C5H8O5	flaming fresh flue	CHO
5.62	147.046	C9H8O2	flaming fresh flue	CHO
1.05	147.067	C6H12O4	flaming fresh flue	CHO
1.33	147.067	C6H12O4	flaming fresh flue	CHO
3.6	149.025	C8H6O3	flaming fresh flue	CHO
4.47	149.025	C8H6O3	flaming fresh flue	CHO
0.73	149.046	C5H10O5	flaming fresh flue	CHO
8.45	149.061	C9H10O2	flaming fresh flue	CHO
10.16	149.061	C9H10O2	flaming fresh flue	CHO
10.44	149.061	C9H10O2	flaming fresh flue	CHO
6.26	151.004	C7H4O4	flaming fresh flue	CHO
3.89	151.04	C8H8O3	flaming fresh flue	CHO
6.09	151.04	C8H8O3	flaming fresh flue	CHO
6.44	151.04	C8H8O3	flaming fresh flue	CHO
11.9	151.077	C9H12O2	flaming fresh flue	CHO
1.55	153.02	C7H6O4	flaming fresh flue	CHO
1.62	153.056	C8H10O3	flaming fresh flue	CHO
4.4	153.056	C8H10O3	flaming fresh flue	CHO
5.48	153.056	C8H10O3	flaming fresh flue	CHO
8.02	153.093	C9H14O2	flaming fresh flue	CHO
8.27	153.093	C9H14O2	flaming fresh flue	CHO
8.84	153.093	C9H14O2	flaming fresh flue	CHO
9.52	153.093	C9H14O2	flaming fresh flue	CHO
1.22	155.035	C7H8O4	flaming fresh flue	CHO
2.49	155.072	C8H12O3	flaming fresh flue	CHO
4.73	155.072	C8H12O3	flaming fresh flue	CHO
7.09	155.072	C8H12O3	flaming fresh flue	CHO
7.41	155.072	C8H12O3	flaming fresh flue	CHO
8.16	155.072	C8H12O3	flaming fresh flue	CHO
0.73	157.015	C6H6O5	flaming fresh flue	CHO
1.62	157.051	C7H10O4	flaming fresh flue	CHO
7.66	157.087	C8H14O3	flaming fresh flue	CHO
8.91	159.046	C10H8O2	flaming fresh flue	CHO
9.55	159.046	C10H8O2	flaming fresh flue	CHO
4.97	159.067	C7H12O4	flaming fresh flue	CHO
5.23	159.067	C7H12O4	flaming fresh flue	CHO
5.12	161.025	C9H6O3	flaming fresh flue	CHO
5.4	161.025	C9H6O3	flaming fresh flue	CHO
6.87	161.025	C9H6O3	flaming fresh flue	CHO
0.73	161.046	C6H10O5	flaming fresh flue	CHO
8.23	161.061	C10H10O2	flaming fresh flue	CHO
8.55	161.061	C10H10O2	flaming fresh flue	CHO
9.02	161.061	C10H10O2	flaming fresh flue	CHO
3.64	163.041	C9H8O3	flaming fresh flue	CHO
5.48	163.04	C9H8O3	flaming fresh flue	CHO
6.84	163.041	C9H8O3	flaming fresh flue	CHO
8.62	163.04	C9H8O3	flaming fresh flue	CHO
11.23	163.077	C10H12O2	flaming fresh flue	CHO
11.55	163.077	C10H12O2	flaming fresh flue	CHO
13.53	163.077	C10H12O2	flaming fresh flue	CHO
3.06	165.02	C8H6O4	flaming fresh flue	CHO
5.37	165.02	C8H6O4	flaming fresh flue	CHO
6.41	165.02	C8H6O4	flaming fresh flue	CHO
6.77	165.02	C8H6O4	flaming fresh flue	CHO
7.3	165.02	C8H6O4	flaming fresh flue	CHO
3.21	165.056	C9H10O3	flaming fresh flue	CHO
5.73	165.056	C9H10O3	flaming fresh flue	CHO
6.8	165.056	C9H10O3	flaming fresh flue	CHO
7.38	165.056	C9H10O3	flaming fresh flue	CHO
7.81	165.056	C9H10O3	flaming fresh flue	CHO
9.55	165.056	C9H10O3	flaming fresh flue	CHO
14.91	165.093	C10H14O2	flaming fresh flue	CHO
3.71	167.035	C8H8O4	flaming fresh flue	CHO
5.87	167.035	C8H8O4	flaming fresh flue	CHO
2.92	167.072	C9H12O3	flaming fresh flue	CHO
3.46	167.072	C9H12O3	flaming fresh flue	CHO
7.84	167.072	C9H12O3	flaming fresh flue	CHO
10.83	167.108	C10H16O2	flaming fresh flue	CHO
11.33	167.108	C10H16O2	flaming fresh flue	CHO
12.04	167.108	C10H16O2	flaming fresh flue	CHO
12.79	167.108	C10H16O2	flaming fresh flue	CHO
2.05	169.051	C8H10O4	flaming fresh flue	CHO
2.38	169.051	C8H10O4	flaming fresh flue	CHO
10.16	169.088	C9H14O3	flaming fresh flue	CHO
0.77	171.03	C7H8O5	flaming fresh flue	CHO
10.87	171.046	C11H8O2	flaming fresh flue	CHO
11.47	171.046	C11H8O2	flaming fresh flue	CHO
12.54	171.046	C11H8O2	flaming fresh flue	CHO
12.89	171.046	C11H8O2	flaming fresh flue	CHO
5.48	171.067	C8H12O4	flaming fresh flue	CHO
6.23	171.067	C8H12O4	flaming fresh flue	CHO
7.41	171.067	C8H12O4	flaming fresh flue	CHO
1.91	173.008	C6H6O6	flaming fresh flue	CHO
0.77	173.009	C6H6O6	flaming fresh flue	CHO
7.63	173.061	C11H10O2	flaming fresh flue	CHO
12.29	173.061	C11H10O2	flaming fresh flue	CHO
13.18	173.061	C11H10O2	flaming fresh flue	CHO
14.49	173.119	C9H18O3	flaming fresh flue	CHO
16.3	173.119	C9H18O3	flaming fresh flue	CHO
0.73	175.025	C6H8O6	flaming fresh flue	CHO
7.55	175.04	C10H8O3	flaming fresh flue	CHO
7.84	175.04	C10H8O3	flaming fresh flue	CHO
8.2	175.04	C10H8O3	flaming fresh flue	CHO
8.59	175.04	C10H8O3	flaming fresh flue	CHO
8.94	175.04	C10H8O3	flaming fresh flue	CHO
9.8	175.04	C10H8O3	flaming fresh flue	CHO
0.91	175.062	C7H12O5	flaming fresh flue	CHO
1.62	175.061	C7H12O5	flaming fresh flue	CHO
10.41	175.077	C11H12O2	flaming fresh flue	CHO
10.87	175.077	C11H12O2	flaming fresh flue	CHO
11.19	175.077	C11H12O2	flaming fresh flue	CHO
11.87	175.077	C11H12O2	flaming fresh flue	CHO
4.33	177.02	C9H6O4	flaming fresh flue	CHO
4.76	177.02	C9H6O4	flaming fresh flue	CHO
5.12	177.02	C9H6O4	flaming fresh flue	CHO
8.48	177.02	C9H6O4	flaming fresh flue	CHO
0.73	177.041	C6H10O6	flaming fresh flue	CHO
5.94	177.056	C10H10O3	flaming fresh flue	CHO
8.06	177.056	C10H10O3	flaming fresh flue	CHO
1.12	177.077	C7H14O5	flaming fresh flue	CHO
14.03	177.093	C11H14O2	flaming fresh flue	CHO
15.02	177.093	C11H14O2	flaming fresh flue	CHO
15.91	177.093	C11H14O2	flaming fresh flue	CHO
16.12	177.093	C11H14O2	flaming fresh flue	CHO
3.53	179.035	C9H8O4	flaming fresh flue	CHO
4.9	179.035	C9H8O4	flaming fresh flue	CHO
6.77	179.035	C9H8O4	flaming fresh flue	CHO
0.7	179.056	C6H12O6	flaming fresh flue	CHO
5.83	179.072	C10H12O3	flaming fresh flue	CHO
6.19	179.072	C10H12O3	flaming fresh flue	CHO
10.41	179.072	C10H12O3	flaming fresh flue	CHO
16.58	179.108	C11H16O2	flaming fresh flue	CHO
17.11	179.108	C11H16O2	flaming fresh flue	CHO
17.75	179.108	C11H16O2	flaming fresh flue	CHO
4.83	181.051	C9H10O4	flaming fresh flue	CHO
6.26	181.051	C9H10O4	flaming fresh flue	CHO
16.93	181.066	C13H10O	flaming fresh flue	CHO
17.54	181.066	C13H10O	flaming fresh flue	CHO
4.73	181.087	C10H14O3	flaming fresh flue	CHO
5.08	181.087	C10H14O3	flaming fresh flue	CHO
6.44	181.087	C10H14O3	flaming fresh flue	CHO
2.74	183.03	C8H8O5	flaming fresh flue	CHO
3.39	183.03	C8H8O5	flaming fresh flue	CHO
10.87	183.046	C12H8O2	flaming fresh flue	CHO
12.15	183.046	C12H8O2	flaming fresh flue	CHO
17.04	183.046	C12H8O2	flaming fresh flue	CHO
1.62	183.067	C9H12O4	flaming fresh flue	CHO
3.14	183.067	C9H12O4	flaming fresh flue	CHO
4	183.067	C9H12O4	flaming fresh flue	CHO
4.43	183.067	C9H12O4	flaming fresh flue	CHO
11.79	185.025	C11H6O3	flaming fresh flue	CHO
12.68	185.025	C11H6O3	flaming fresh flue	CHO
0.98	185.046	C8H10O5	flaming fresh flue	CHO
13.03	185.061	C12H10O2	flaming fresh flue	CHO
13.32	185.119	C10H18O3	flaming fresh flue	CHO
9.27	187.04	C11H8O3	flaming fresh flue	CHO
11.12	187.041	C11H8O3	flaming fresh flue	CHO
11.44	187.041	C11H8O3	flaming fresh flue	CHO
12.01	187.041	C11H8O3	flaming fresh flue	CHO
14.88	187.041	C11H8O3	flaming fresh flue	CHO
3.57	187.062	C8H12O5	flaming fresh flue	CHO
9.52	187.077	C12H12O2	flaming fresh flue	CHO
10.48	187.077	C12H12O2	flaming fresh flue	CHO
10.94	187.077	C12H12O2	flaming fresh flue	CHO
13.74	187.077	C12H12O2	flaming fresh flue	CHO
14.81	187.077	C12H12O2	flaming fresh flue	CHO
15.52	187.077	C12H12O2	flaming fresh flue	CHO
16.93	187.134	C10H20O3	flaming fresh flue	CHO
18.49	187.134	C10H20O3	flaming fresh flue	CHO
7.34	189.02	C10H6O4	flaming fresh flue	CHO
0.77	189.041	C7H10O6	flaming fresh flue	CHO
7.99	189.056	C11H10O3	flaming fresh flue	CHO
9.12	189.056	C11H10O3	flaming fresh flue	CHO
9.94	189.056	C11H10O3	flaming fresh flue	CHO
10.16	189.056	C11H10O3	flaming fresh flue	CHO
10.55	189.056	C11H10O3	flaming fresh flue	CHO
10.76	189.056	C11H10O3	flaming fresh flue	CHO
11.83	189.056	C11H10O3	flaming fresh flue	CHO
12.47	189.056	C11H10O3	flaming fresh flue	CHO
12.54	189.093	C12H14O2	flaming fresh flue	CHO
12.86	189.093	C12H14O2	flaming fresh flue	CHO
13.25	189.093	C12H14O2	flaming fresh flue	CHO
13.6	189.093	C12H14O2	flaming fresh flue	CHO
8.34	191.035	C10H8O4	flaming fresh flue	CHO
9.16	191.035	C10H8O4	flaming fresh flue	CHO
9.84	191.035	C10H8O4	flaming fresh flue	CHO
7.34	191.072	C11H12O3	flaming fresh flue	CHO
8.48	191.072	C11H12O3	flaming fresh flue	CHO
9.73	191.072	C11H12O3	flaming fresh flue	CHO
16.15	191.108	C12H16O2	flaming fresh flue	CHO
17.32	191.108	C12H16O2	flaming fresh flue	CHO
18.17	191.108	C12H16O2	flaming fresh flue	CHO
6.19	193.051	C10H10O4	flaming fresh flue	CHO
18.32	193.066	C14H10O	flaming fresh flue	CHO
0.77	193.072	C7H14O6	flaming fresh flue	CHO
7.48	193.087	C11H14O3	flaming fresh flue	CHO
7.81	193.087	C11H14O3	flaming fresh flue	CHO
8.77	193.087	C11H14O3	flaming fresh flue	CHO
9.05	193.087	C11H14O3	flaming fresh flue	CHO
10.02	193.087	C11H14O3	flaming fresh flue	CHO
12.11	193.087	C11H14O3	flaming fresh flue	CHO
12.75	193.087	C11H14O3	flaming fresh flue	CHO
13.03	193.087	C11H14O3	flaming fresh flue	CHO
15.66	193.087	C11H14O3	flaming fresh flue	CHO
19.34	193.124	C12H18O2	flaming fresh flue	CHO
5.33	195.03	C9H8O5	flaming fresh flue	CHO
12.86	195.046	C13H8O2	flaming fresh flue	CHO
14.21	195.046	C13H8O2	flaming fresh flue	CHO
14.98	195.046	C13H8O2	flaming fresh flue	CHO
3.96	195.067	C10H12O4	flaming fresh flue	CHO
7.52	195.067	C10H12O4	flaming fresh flue	CHO
8.62	195.067	C10H12O4	flaming fresh flue	CHO
19.13	195.082	C14H12O	flaming fresh flue	CHO
7.16	195.103	C11H16O3	flaming fresh flue	CHO
7.77	195.103	C11H16O3	flaming fresh flue	CHO
9.16	195.103	C11H16O3	flaming fresh flue	CHO
5.33	197.046	C9H10O5	flaming fresh flue	CHO
6.77	197.046	C9H10O5	flaming fresh flue	CHO
11.69	197.061	C13H10O2	flaming fresh flue	CHO
12.11	197.061	C13H10O2	flaming fresh flue	CHO
13.03	197.061	C13H10O2	flaming fresh flue	CHO
13.39	197.061	C13H10O2	flaming fresh flue	CHO
13.89	197.061	C13H10O2	flaming fresh flue	CHO
14.35	197.061	C13H10O2	flaming fresh flue	CHO
14.95	197.061	C13H10O2	flaming fresh flue	CHO
16.9	197.061	C13H10O2	flaming fresh flue	CHO
18.81	197.061	C13H10O2	flaming fresh flue	CHO
4.22	197.082	C10H14O4	flaming fresh flue	CHO
5.48	197.082	C10H14O4	flaming fresh flue	CHO
5.76	197.082	C10H14O4	flaming fresh flue	CHO
6.26	197.082	C10H14O4	flaming fresh flue	CHO
13.32	199.041	C12H8O3	flaming fresh flue	CHO
14.03	199.041	C12H8O3	flaming fresh flue	CHO
14.59	199.041	C12H8O3	flaming fresh flue	CHO
17.61	199.041	C12H8O3	flaming fresh flue	CHO
14.91	199.077	C13H12O2	flaming fresh flue	CHO
15.69	199.077	C13H12O2	flaming fresh flue	CHO
15.55	199.134	C11H20O3	flaming fresh flue	CHO
17.15	199.134	C11H20O3	flaming fresh flue	CHO
0.77	201.041	C8H10O6	flaming fresh flue	CHO
7.16	201.056	C12H10O3	flaming fresh flue	CHO
8.55	201.056	C12H10O3	flaming fresh flue	CHO
9.37	201.056	C12H10O3	flaming fresh flue	CHO
10.9	201.056	C12H10O3	flaming fresh flue	CHO
11.69	201.056	C12H10O3	flaming fresh flue	CHO
11.94	201.056	C12H10O3	flaming fresh flue	CHO
12.18	201.056	C12H10O3	flaming fresh flue	CHO
12.47	201.056	C12H10O3	flaming fresh flue	CHO
12.75	201.056	C12H10O3	flaming fresh flue	CHO
13.18	201.056	C12H10O3	flaming fresh flue	CHO
13.96	201.056	C12H10O3	flaming fresh flue	CHO
14.17	201.056	C12H10O3	flaming fresh flue	CHO
14.52	201.056	C12H10O3	flaming fresh flue	CHO
12.11	201.093	C13H14O2	flaming fresh flue	CHO
12.96	201.093	C13H14O2	flaming fresh flue	CHO
13.21	201.093	C13H14O2	flaming fresh flue	CHO
16.47	201.093	C13H14O2	flaming fresh flue	CHO
17.39	201.093	C13H14O2	flaming fresh flue	CHO
13.07	201.114	C10H18O4	flaming fresh flue	CHO
7.38	203.035	C11H8O4	flaming fresh flue	CHO
7.99	203.035	C11H8O4	flaming fresh flue	CHO
8.87	203.035	C11H8O4	flaming fresh flue	CHO
9.3	203.035	C11H8O4	flaming fresh flue	CHO
9.94	203.035	C11H8O4	flaming fresh flue	CHO
10.37	203.035	C11H8O4	flaming fresh flue	CHO
0.91	203.056	C8H12O6	flaming fresh flue	CHO
1.44	203.056	C8H12O6	flaming fresh flue	CHO
2.09	203.057	C8H12O6	flaming fresh flue	CHO
8.38	203.072	C12H12O3	flaming fresh flue	CHO
9.09	203.072	C12H12O3	flaming fresh flue	CHO
12.26	203.072	C12H12O3	flaming fresh flue	CHO
13.03	203.072	C12H12O3	flaming fresh flue	CHO
13.28	203.072	C12H12O3	flaming fresh flue	CHO
13.67	203.072	C12H12O3	flaming fresh flue	CHO
14.38	203.072	C12H12O3	flaming fresh flue	CHO
14.81	203.108	C13H16O2	flaming fresh flue	CHO
15.98	203.108	C13H16O2	flaming fresh flue	CHO
17.68	203.108	C13H16O2	flaming fresh flue	CHO
0.73	205.036	C7H10O7	flaming fresh flue	CHO
7.55	205.051	C11H10O4	flaming fresh flue	CHO
8.91	205.051	C11H10O4	flaming fresh flue	CHO
9.23	205.051	C11H10O4	flaming fresh flue	CHO
10.34	205.051	C11H10O4	flaming fresh flue	CHO
11.15	205.051	C11H10O4	flaming fresh flue	CHO
12.29	205.051	C11H10O4	flaming fresh flue	CHO
1.29	205.072	C8H14O6	flaming fresh flue	CHO
4.73	205.087	C12H14O3	flaming fresh flue	CHO
10.8	205.087	C12H14O3	flaming fresh flue	CHO
11.76	205.087	C12H14O3	flaming fresh flue	CHO
12.4	205.087	C12H14O3	flaming fresh flue	CHO
13.74	205.087	C12H14O3	flaming fresh flue	CHO
14.59	205.087	C12H14O3	flaming fresh flue	CHO
18.99	205.124	C13H18O2	flaming fresh flue	CHO
6.77	207.03	C10H8O5	flaming fresh flue	CHO
8.48	207.067	C11H12O4	flaming fresh flue	CHO
19.59	207.082	C15H12O	flaming fresh flue	CHO
19.9	207.082	C15H12O	flaming fresh flue	CHO
9.87	207.103	C12H16O3	flaming fresh flue	CHO
10.37	207.103	C12H16O3	flaming fresh flue	CHO
10.76	207.103	C12H16O3	flaming fresh flue	CHO
11.79	207.103	C12H16O3	flaming fresh flue	CHO
12.57	207.103	C12H16O3	flaming fresh flue	CHO
13.99	207.103	C12H16O3	flaming fresh flue	CHO
15.62	207.103	C12H16O3	flaming fresh flue	CHO
0.94	209.046	C10H10O5	flaming fresh flue	CHO
4.87	209.046	C10H10O5	flaming fresh flue	CHO
5.44	209.046	C10H10O5	flaming fresh flue	CHO
6.52	209.046	C10H10O5	flaming fresh flue	CHO
8.3	209.046	C10H10O5	flaming fresh flue	CHO
11.62	209.046	C10H10O5	flaming fresh flue	CHO
14.35	209.061	C14H10O2	flaming fresh flue	CHO
14.7	209.061	C14H10O2	flaming fresh flue	CHO
15.34	209.061	C14H10O2	flaming fresh flue	CHO
15.91	209.061	C14H10O2	flaming fresh flue	CHO
16.69	209.061	C14H10O2	flaming fresh flue	CHO
17.57	209.061	C14H10O2	flaming fresh flue	CHO
0.7	209.067	C7H14O7	flaming fresh flue	CHO
6.41	209.082	C11H14O4	flaming fresh flue	CHO
9.48	209.082	C11H14O4	flaming fresh flue	CHO
10.51	209.082	C11H14O4	flaming fresh flue	CHO
10.98	209.082	C11H14O4	flaming fresh flue	CHO
9.77	209.119	C12H18O3	flaming fresh flue	CHO
15.13	209.119	C12H18O3	flaming fresh flue	CHO
15.69	209.155	C13H22O2	flaming fresh flue	CHO
11.72	211.04	C13H8O3	flaming fresh flue	CHO
13.07	211.041	C13H8O3	flaming fresh flue	CHO
14.21	211.041	C13H8O3	flaming fresh flue	CHO
14.81	211.041	C13H8O3	flaming fresh flue	CHO
15.27	211.041	C13H8O3	flaming fresh flue	CHO
3.86	211.061	C10H12O5	flaming fresh flue	CHO
4.54	211.062	C10H12O5	flaming fresh flue	CHO
5.55	211.061	C10H12O5	flaming fresh flue	CHO
5.8	211.062	C10H12O5	flaming fresh flue	CHO
6.23	211.061	C10H12O5	flaming fresh flue	CHO
8.34	211.061	C10H12O5	flaming fresh flue	CHO
9.59	211.062	C10H12O5	flaming fresh flue	CHO
13.96	211.077	C14H12O2	flaming fresh flue	CHO
14.59	211.077	C14H12O2	flaming fresh flue	CHO
15.59	211.077	C14H12O2	flaming fresh flue	CHO
16.05	211.077	C14H12O2	flaming fresh flue	CHO
16.37	211.077	C14H12O2	flaming fresh flue	CHO
18.78	211.077	C14H12O2	flaming fresh flue	CHO
18.99	211.077	C14H12O2	flaming fresh flue	CHO
6.52	211.098	C11H16O4	flaming fresh flue	CHO
7.7	211.098	C11H16O4	flaming fresh flue	CHO
8.45	211.098	C11H16O4	flaming fresh flue	CHO
8.77	211.098	C11H16O4	flaming fresh flue	CHO
11.69	213.02	C12H6O4	flaming fresh flue	CHO
11.37	213.056	C13H10O3	flaming fresh flue	CHO
12.33	213.056	C13H10O3	flaming fresh flue	CHO
15.34	213.056	C13H10O3	flaming fresh flue	CHO
16.22	213.056	C13H10O3	flaming fresh flue	CHO
1.55	213.077	C10H14O5	flaming fresh flue	CHO
1.83	213.077	C10H14O5	flaming fresh flue	CHO
16.58	213.093	C14H14O2	flaming fresh flue	CHO
17.15	213.093	C14H14O2	flaming fresh flue	CHO
17.57	213.093	C14H14O2	flaming fresh flue	CHO
19.09	213.15	C12H22O3	flaming fresh flue	CHO
8.87	215.035	C12H8O4	flaming fresh flue	CHO
10.62	215.035	C12H8O4	flaming fresh flue	CHO
11.23	215.035	C12H8O4	flaming fresh flue	CHO
11.9	215.035	C12H8O4	flaming fresh flue	CHO
12.4	215.035	C12H8O4	flaming fresh flue	CHO
13.64	215.036	C12H8O4	flaming fresh flue	CHO
13.92	215.036	C12H8O4	flaming fresh flue	CHO
14.17	215.035	C12H8O4	flaming fresh flue	CHO
1.26	215.056	C9H12O6	flaming fresh flue	CHO
9.52	215.072	C13H12O3	flaming fresh flue	CHO
10.26	215.072	C13H12O3	flaming fresh flue	CHO
10.73	215.072	C13H12O3	flaming fresh flue	CHO
11.62	215.072	C13H12O3	flaming fresh flue	CHO
12.15	215.072	C13H12O3	flaming fresh flue	CHO
13.39	215.072	C13H12O3	flaming fresh flue	CHO
13.92	215.072	C13H12O3	flaming fresh flue	CHO
14.17	215.108	C14H16O2	flaming fresh flue	CHO
14.52	215.108	C14H16O2	flaming fresh flue	CHO
15.02	215.108	C14H16O2	flaming fresh flue	CHO
16.44	215.108	C14H16O2	flaming fresh flue	CHO
17.68	215.108	C14H16O2	flaming fresh flue	CHO
18.39	215.108	C14H16O2	flaming fresh flue	CHO
18.67	215.108	C14H16O2	flaming fresh flue	CHO
15.3	215.129	C11H20O4	flaming fresh flue	CHO
17.11	215.129	C11H20O4	flaming fresh flue	CHO
17.36	215.166	C12H24O3	flaming fresh flue	CHO
17.78	215.166	C12H24O3	flaming fresh flue	CHO
0.73	217.035	C8H10O7	flaming fresh flue	CHO
8.77	217.051	C12H10O4	flaming fresh flue	CHO
10.09	217.051	C12H10O4	flaming fresh flue	CHO
10.62	217.051	C12H10O4	flaming fresh flue	CHO
11.19	217.051	C12H10O4	flaming fresh flue	CHO
12.04	217.051	C12H10O4	flaming fresh flue	CHO
12.79	217.051	C12H10O4	flaming fresh flue	CHO
19.66	217.066	C16H10O	flaming fresh flue	CHO
9.12	217.087	C13H14O3	flaming fresh flue	CHO
10.12	217.087	C13H14O3	flaming fresh flue	CHO
10.66	217.087	C13H14O3	flaming fresh flue	CHO
11.55	217.087	C13H14O3	flaming fresh flue	CHO
12.18	217.087	C13H14O3	flaming fresh flue	CHO
12.79	217.087	C13H14O3	flaming fresh flue	CHO
15.69	217.087	C13H14O3	flaming fresh flue	CHO
16.44	217.087	C13H14O3	flaming fresh flue	CHO
17.36	219.046	C15H8O2	flaming fresh flue	CHO
0.77	219.051	C8H12O7	flaming fresh flue	CHO
6.05	219.067	C12H12O4	flaming fresh flue	CHO
7.23	219.066	C12H12O4	flaming fresh flue	CHO
7.63	219.067	C12H12O4	flaming fresh flue	CHO
8.62	219.066	C12H12O4	flaming fresh flue	CHO
9.19	219.067	C12H12O4	flaming fresh flue	CHO
11.4	219.067	C12H12O4	flaming fresh flue	CHO
11.87	219.067	C12H12O4	flaming fresh flue	CHO
12.18	219.067	C12H12O4	flaming fresh flue	CHO
12.57	219.067	C12H12O4	flaming fresh flue	CHO
2.77	219.088	C9H16O6	flaming fresh flue	CHO
11.62	219.103	C13H16O3	flaming fresh flue	CHO
12.01	219.103	C13H16O3	flaming fresh flue	CHO
12.75	219.103	C13H16O3	flaming fresh flue	CHO
13.74	219.103	C13H16O3	flaming fresh flue	CHO
14.59	219.103	C13H16O3	flaming fresh flue	CHO
1.48	221.046	C11H10O5	flaming fresh flue	CHO
10.69	221.046	C11H10O5	flaming fresh flue	CHO
0.77	221.067	C8H14O7	flaming fresh flue	CHO
9.02	221.082	C12H14O4	flaming fresh flue	CHO
9.55	221.082	C12H14O4	flaming fresh flue	CHO
10.98	221.082	C12H14O4	flaming fresh flue	CHO
12.79	221.082	C12H14O4	flaming fresh flue	CHO
12.79	221.119	C13H18O3	flaming fresh flue	CHO
15.52	221.119	C13H18O3	flaming fresh flue	CHO
16.19	221.119	C13H18O3	flaming fresh flue	CHO
0.98	223.025	C10H8O6	flaming fresh flue	CHO
15.91	223.041	C14H8O3	flaming fresh flue	CHO
9.16	223.061	C11H12O5	flaming fresh flue	CHO
9.66	223.062	C11H12O5	flaming fresh flue	CHO
15.94	223.077	C15H12O2	flaming fresh flue	CHO
16.33	223.077	C15H12O2	flaming fresh flue	CHO
16.72	223.077	C15H12O2	flaming fresh flue	CHO
17.11	223.077	C15H12O2	flaming fresh flue	CHO
17.5	223.077	C15H12O2	flaming fresh flue	CHO
17.89	223.077	C15H12O2	flaming fresh flue	CHO
18.14	223.077	C15H12O2	flaming fresh flue	CHO
11.26	223.098	C12H16O4	flaming fresh flue	CHO
11.9	223.098	C12H16O4	flaming fresh flue	CHO
12.33	223.098	C12H16O4	flaming fresh flue	CHO
12.79	223.098	C12H16O4	flaming fresh flue	CHO
13.46	223.098	C12H16O4	flaming fresh flue	CHO
17.47	223.134	C13H20O3	flaming fresh flue	CHO
3.57	225.025	C6H10O9	flaming fresh flue	CHO
0.94	225.041	C10H10O6	flaming fresh flue	CHO
11.83	225.056	C14H10O3	flaming fresh flue	CHO
13.6	225.056	C14H10O3	flaming fresh flue	CHO
15.06	225.056	C14H10O3	flaming fresh flue	CHO
15.3	225.056	C14H10O3	flaming fresh flue	CHO
15.98	225.056	C14H10O3	flaming fresh flue	CHO
16.3	225.056	C14H10O3	flaming fresh flue	CHO
17.32	225.056	C14H10O3	flaming fresh flue	CHO
17.61	225.056	C14H10O3	flaming fresh flue	CHO
7.12	225.077	C11H14O5	flaming fresh flue	CHO
15.76	225.093	C15H14O2	flaming fresh flue	CHO
16.72	225.093	C15H14O2	flaming fresh flue	CHO
17.18	225.093	C15H14O2	flaming fresh flue	CHO
18.03	225.093	C15H14O2	flaming fresh flue	CHO
12.89	225.114	C12H18O4	flaming fresh flue	CHO
0.84	227.02	C9H8O7	flaming fresh flue	CHO
10.87	227.035	C13H8O4	flaming fresh flue	CHO
11.47	227.035	C13H8O4	flaming fresh flue	CHO
11.79	227.035	C13H8O4	flaming fresh flue	CHO
12.01	227.035	C13H8O4	flaming fresh flue	CHO
12.5	227.035	C13H8O4	flaming fresh flue	CHO
13.42	227.035	C13H8O4	flaming fresh flue	CHO
13.82	227.035	C13H8O4	flaming fresh flue	CHO
14.35	227.035	C13H8O4	flaming fresh flue	CHO
15.41	227.035	C13H8O4	flaming fresh flue	CHO
17.39	227.035	C13H8O4	flaming fresh flue	CHO
12.18	227.072	C14H12O3	flaming fresh flue	CHO
12.75	227.072	C14H12O3	flaming fresh flue	CHO
13.39	227.072	C14H12O3	flaming fresh flue	CHO
14.1	227.072	C14H12O3	flaming fresh flue	CHO
14.35	227.072	C14H12O3	flaming fresh flue	CHO
18	227.072	C14H12O3	flaming fresh flue	CHO
3.75	227.093	C11H16O5	flaming fresh flue	CHO
18.88	227.108	C15H16O2	flaming fresh flue	CHO
19.09	227.166	C13H24O3	flaming fresh flue	CHO
11.37	229.051	C13H10O4	flaming fresh flue	CHO
11.69	229.051	C13H10O4	flaming fresh flue	CHO
12.79	229.051	C13H10O4	flaming fresh flue	CHO
14.52	229.051	C13H10O4	flaming fresh flue	CHO
15.84	229.051	C13H10O4	flaming fresh flue	CHO
11.65	229.087	C14H14O3	flaming fresh flue	CHO
12.04	229.087	C14H14O3	flaming fresh flue	CHO
12.36	229.087	C14H14O3	flaming fresh flue	CHO
12.79	229.087	C14H14O3	flaming fresh flue	CHO
13.99	229.087	C14H14O3	flaming fresh flue	CHO
14.49	229.087	C14H14O3	flaming fresh flue	CHO
15.45	229.087	C14H14O3	flaming fresh flue	CHO
17.18	229.145	C12H22O4	flaming fresh flue	CHO
6.87	231.066	C13H12O4	flaming fresh flue	CHO
8.13	231.066	C13H12O4	flaming fresh flue	CHO
9.19	231.066	C13H12O4	flaming fresh flue	CHO
10.19	231.066	C13H12O4	flaming fresh flue	CHO
11.58	231.067	C13H12O4	flaming fresh flue	CHO
12.33	231.067	C13H12O4	flaming fresh flue	CHO
13.74	231.067	C13H12O4	flaming fresh flue	CHO
11.47	231.103	C14H16O3	flaming fresh flue	CHO
11.83	231.103	C14H16O3	flaming fresh flue	CHO
12.75	231.103	C14H16O3	flaming fresh flue	CHO
13.35	231.103	C14H16O3	flaming fresh flue	CHO
13.78	231.103	C14H16O3	flaming fresh flue	CHO
14.42	231.103	C14H16O3	flaming fresh flue	CHO
8.59	233.046	C12H10O5	flaming fresh flue	CHO
14.84	233.061	C16H10O2	flaming fresh flue	CHO
16.4	233.061	C16H10O2	flaming fresh flue	CHO
17.82	233.061	C16H10O2	flaming fresh flue	CHO
1.12	233.067	C9H14O7	flaming fresh flue	CHO
7.91	233.082	C13H14O4	flaming fresh flue	CHO
8.23	233.082	C13H14O4	flaming fresh flue	CHO
8.8	233.082	C13H14O4	flaming fresh flue	CHO
9.3	233.082	C13H14O4	flaming fresh flue	CHO
10.37	233.082	C13H14O4	flaming fresh flue	CHO
11.4	233.082	C13H14O4	flaming fresh flue	CHO
16.72	235.04	C15H8O3	flaming fresh flue	CHO
17.39	235.04	C15H8O3	flaming fresh flue	CHO
17.89	235.04	C15H8O3	flaming fresh flue	CHO
0.8	235.046	C8H12O8	flaming fresh flue	CHO
2.67	235.061	C12H12O5	flaming fresh flue	CHO
4.29	235.061	C12H12O5	flaming fresh flue	CHO
6.23	235.061	C12H12O5	flaming fresh flue	CHO
6.8	235.061	C12H12O5	flaming fresh flue	CHO
7.59	235.061	C12H12O5	flaming fresh flue	CHO
7.88	235.061	C12H12O5	flaming fresh flue	CHO
12.47	235.062	C12H12O5	flaming fresh flue	CHO
16.79	235.077	C16H12O2	flaming fresh flue	CHO
17.22	235.077	C16H12O2	flaming fresh flue	CHO
17.71	235.077	C16H12O2	flaming fresh flue	CHO
3.1	235.083	C9H16O7	flaming fresh flue	CHO
10.41	235.098	C13H16O4	flaming fresh flue	CHO
12.01	235.098	C13H16O4	flaming fresh flue	CHO
12.79	235.098	C13H16O4	flaming fresh flue	CHO
14.74	235.134	C14H20O3	flaming fresh flue	CHO
1.26	237.041	C11H10O6	flaming fresh flue	CHO
15.23	237.056	C15H10O3	flaming fresh flue	CHO
15.48	237.056	C15H10O3	flaming fresh flue	CHO
15.94	237.056	C15H10O3	flaming fresh flue	CHO
17.93	237.056	C15H10O3	flaming fresh flue	CHO
18.14	237.056	C15H10O3	flaming fresh flue	CHO
4.97	237.077	C12H14O5	flaming fresh flue	CHO
6.48	237.077	C12H14O5	flaming fresh flue	CHO
7.38	237.077	C12H14O5	flaming fresh flue	CHO
7.84	237.077	C12H14O5	flaming fresh flue	CHO
8.2	237.077	C12H14O5	flaming fresh flue	CHO
8.8	237.077	C12H14O5	flaming fresh flue	CHO
9.8	237.077	C12H14O5	flaming fresh flue	CHO
11.51	237.077	C12H14O5	flaming fresh flue	CHO
11.9	237.077	C12H14O5	flaming fresh flue	CHO
17.89	237.093	C16H14O2	flaming fresh flue	CHO
18.6	237.092	C16H14O2	flaming fresh flue	CHO
19.77	237.092	C16H14O2	flaming fresh flue	CHO
13.57	237.114	C13H18O4	flaming fresh flue	CHO
18.35	239.035	C14H8O4	flaming fresh flue	CHO
14.56	239.072	C15H12O3	flaming fresh flue	CHO
17.11	239.072	C15H12O3	flaming fresh flue	CHO
18.6	239.072	C15H12O3	flaming fresh flue	CHO
0.77	239.077	C8H16O8	flaming fresh flue	CHO
9.12	239.093	C12H16O5	flaming fresh flue	CHO
19.31	239.108	C16H16O2	flaming fresh flue	CHO
19.77	239.108	C16H16O2	flaming fresh flue	CHO
17.18	239.129	C13H20O4	flaming fresh flue	CHO
1.15	241.036	C10H10O7	flaming fresh flue	CHO
12.18	241.051	C14H10O4	flaming fresh flue	CHO
12.79	241.051	C14H10O4	flaming fresh flue	CHO
13.18	241.051	C14H10O4	flaming fresh flue	CHO
13.82	241.051	C14H10O4	flaming fresh flue	CHO
15.55	241.051	C14H10O4	flaming fresh flue	CHO
15.87	241.051	C14H10O4	flaming fresh flue	CHO
16.19	241.051	C14H10O4	flaming fresh flue	CHO
13.39	241.087	C15H14O3	flaming fresh flue	CHO
14.13	241.087	C15H14O3	flaming fresh flue	CHO
14.7	241.087	C15H14O3	flaming fresh flue	CHO
15.41	241.087	C15H14O3	flaming fresh flue	CHO
16.3	241.087	C15H14O3	flaming fresh flue	CHO
16.79	241.087	C15H14O3	flaming fresh flue	CHO
19.34	241.087	C15H14O3	flaming fresh flue	CHO
11.12	243.066	C14H12O4	flaming fresh flue	CHO
11.69	243.066	C14H12O4	flaming fresh flue	CHO
12.33	243.066	C14H12O4	flaming fresh flue	CHO
12.79	243.066	C14H12O4	flaming fresh flue	CHO
13.18	243.067	C14H12O4	flaming fresh flue	CHO
13.67	243.067	C14H12O4	flaming fresh flue	CHO
14.31	243.066	C14H12O4	flaming fresh flue	CHO
14.63	243.067	C14H12O4	flaming fresh flue	CHO
13.6	243.103	C15H16O3	flaming fresh flue	CHO
13.85	243.103	C15H16O3	flaming fresh flue	CHO
14.35	243.103	C15H16O3	flaming fresh flue	CHO
14.84	243.103	C15H16O3	flaming fresh flue	CHO
16.61	245.061	C17H10O2	flaming fresh flue	CHO
17.75	245.061	C17H10O2	flaming fresh flue	CHO
18.25	245.061	C17H10O2	flaming fresh flue	CHO
18.88	245.061	C17H10O2	flaming fresh flue	CHO
19.09	245.061	C17H10O2	flaming fresh flue	CHO
19.45	245.061	C17H10O2	flaming fresh flue	CHO
2.27	245.067	C10H14O7	flaming fresh flue	CHO
9.66	245.082	C14H14O4	flaming fresh flue	CHO
10.44	245.082	C14H14O4	flaming fresh flue	CHO
10.66	245.082	C14H14O4	flaming fresh flue	CHO
11.08	245.082	C14H14O4	flaming fresh flue	CHO
12.04	245.082	C14H14O4	flaming fresh flue	CHO
12.79	245.082	C14H14O4	flaming fresh flue	CHO
13.85	245.082	C14H14O4	flaming fresh flue	CHO
12.79	245.119	C15H18O3	flaming fresh flue	CHO
13.46	245.119	C15H18O3	flaming fresh flue	CHO
13.82	245.119	C15H18O3	flaming fresh flue	CHO
14.56	245.119	C15H18O3	flaming fresh flue	CHO
14.98	245.119	C15H18O3	flaming fresh flue	CHO
15.48	245.119	C15H18O3	flaming fresh flue	CHO
16.19	245.119	C15H18O3	flaming fresh flue	CHO
3.71	247.061	C13H12O5	flaming fresh flue	CHO
7.84	247.061	C13H12O5	flaming fresh flue	CHO
9.98	247.061	C13H12O5	flaming fresh flue	CHO
10.26	247.061	C13H12O5	flaming fresh flue	CHO
11.26	247.061	C13H12O5	flaming fresh flue	CHO
11.62	247.061	C13H12O5	flaming fresh flue	CHO
16.01	247.077	C17H12O2	flaming fresh flue	CHO
16.33	247.077	C17H12O2	flaming fresh flue	CHO
18.17	247.077	C17H12O2	flaming fresh flue	CHO
18.53	247.077	C17H12O2	flaming fresh flue	CHO
19.45	247.077	C17H12O2	flaming fresh flue	CHO
2.34	247.083	C10H16O7	flaming fresh flue	CHO
3.06	247.083	C10H16O7	flaming fresh flue	CHO
8.98	247.098	C14H16O4	flaming fresh flue	CHO
9.19	247.098	C14H16O4	flaming fresh flue	CHO
9.41	247.098	C14H16O4	flaming fresh flue	CHO
9.84	247.098	C14H16O4	flaming fresh flue	CHO
10.44	247.098	C14H16O4	flaming fresh flue	CHO
11.01	247.098	C14H16O4	flaming fresh flue	CHO
11.3	247.098	C14H16O4	flaming fresh flue	CHO
12.36	247.098	C14H16O4	flaming fresh flue	CHO
12.75	247.098	C14H16O4	flaming fresh flue	CHO
17.57	249.056	C16H10O3	flaming fresh flue	CHO
18.21	249.056	C16H10O3	flaming fresh flue	CHO
18.67	249.056	C16H10O3	flaming fresh flue	CHO
19.73	249.056	C16H10O3	flaming fresh flue	CHO
0.98	249.062	C9H14O8	flaming fresh flue	CHO
6.73	249.077	C13H14O5	flaming fresh flue	CHO
8.06	249.077	C13H14O5	flaming fresh flue	CHO
8.41	249.077	C13H14O5	flaming fresh flue	CHO
8.91	249.077	C13H14O5	flaming fresh flue	CHO
9.48	249.077	C13H14O5	flaming fresh flue	CHO
18.07	249.092	C17H14O2	flaming fresh flue	CHO
18.78	249.092	C17H14O2	flaming fresh flue	CHO
19.55	249.092	C17H14O2	flaming fresh flue	CHO
15.45	251.072	C16H12O3	flaming fresh flue	CHO
16.01	251.072	C16H12O3	flaming fresh flue	CHO
16.65	251.072	C16H12O3	flaming fresh flue	CHO
17.39	251.072	C16H12O3	flaming fresh flue	CHO
17.89	251.072	C16H12O3	flaming fresh flue	CHO
18.67	251.072	C16H12O3	flaming fresh flue	CHO
19.9	251.072	C16H12O3	flaming fresh flue	CHO
1.01	251.077	C9H16O8	flaming fresh flue	CHO
7.34	251.093	C13H16O5	flaming fresh flue	CHO
7.81	251.093	C13H16O5	flaming fresh flue	CHO
15.62	251.093	C13H16O5	flaming fresh flue	CHO
19.62	251.108	C17H16O2	flaming fresh flue	CHO
2.99	251.114	C10H20O7	flaming fresh flue	CHO
14.1	253.051	C15H10O4	flaming fresh flue	CHO
15.2	253.051	C15H10O4	flaming fresh flue	CHO
16.72	253.051	C15H10O4	flaming fresh flue	CHO
17.04	253.051	C15H10O4	flaming fresh flue	CHO
14.56	253.087	C16H14O3	flaming fresh flue	CHO
18.25	253.087	C16H14O3	flaming fresh flue	CHO
18.92	253.087	C16H14O3	flaming fresh flue	CHO
19.77	253.087	C16H14O3	flaming fresh flue	CHO
11.4	253.108	C13H18O5	flaming fresh flue	CHO
19.73	253.124	C17H18O2	flaming fresh flue	CHO
15.69	253.145	C14H22O4	flaming fresh flue	CHO
14.21	255.067	C15H12O4	flaming fresh flue	CHO
14.77	255.067	C15H12O4	flaming fresh flue	CHO
15.2	255.067	C15H12O4	flaming fresh flue	CHO
15.98	255.067	C15H12O4	flaming fresh flue	CHO
16.22	255.067	C15H12O4	flaming fresh flue	CHO
5.15	255.088	C12H16O6	flaming fresh flue	CHO
15.06	255.103	C16H16O3	flaming fresh flue	CHO
15.8	255.103	C16H16O3	flaming fresh flue	CHO
16.4	255.103	C16H16O3	flaming fresh flue	CHO
16.72	255.103	C16H16O3	flaming fresh flue	CHO
17.96	255.103	C16H16O3	flaming fresh flue	CHO
12.68	257.046	C14H10O5	flaming fresh flue	CHO
11.87	257.082	C15H14O4	flaming fresh flue	CHO
12.4	257.082	C15H14O4	flaming fresh flue	CHO
13.39	257.082	C15H14O4	flaming fresh flue	CHO
15.13	257.119	C16H18O3	flaming fresh flue	CHO
15.55	257.119	C16H18O3	flaming fresh flue	CHO
16.4	257.119	C16H18O3	flaming fresh flue	CHO
17.89	257.119	C16H18O3	flaming fresh flue	CHO
9.27	259.061	C14H12O5	flaming fresh flue	CHO
10.8	259.061	C14H12O5	flaming fresh flue	CHO
11.9	259.061	C14H12O5	flaming fresh flue	CHO
12.47	259.061	C14H12O5	flaming fresh flue	CHO
19.9	259.077	C18H12O2	flaming fresh flue	CHO
12.11	259.098	C15H16O4	flaming fresh flue	CHO
12.93	259.098	C15H16O4	flaming fresh flue	CHO
15.87	259.098	C15H16O4	flaming fresh flue	CHO
8.55	261.077	C14H14O5	flaming fresh flue	CHO
10.44	261.077	C14H14O5	flaming fresh flue	CHO
19.41	261.092	C18H14O2	flaming fresh flue	CHO
19.9	261.092	C18H14O2	flaming fresh flue	CHO
10.62	261.113	C15H18O4	flaming fresh flue	CHO
10.87	261.113	C15H18O4	flaming fresh flue	CHO
11.4	261.113	C15H18O4	flaming fresh flue	CHO
11.9	261.113	C15H18O4	flaming fresh flue	CHO
12.33	261.113	C15H18O4	flaming fresh flue	CHO
12.75	261.113	C15H18O4	flaming fresh flue	CHO
13.14	261.113	C15H18O4	flaming fresh flue	CHO
14.03	261.113	C15H18O4	flaming fresh flue	CHO
15.87	263.072	C17H12O3	flaming fresh flue	CHO
16.9	263.072	C17H12O3	flaming fresh flue	CHO
17.54	263.072	C17H12O3	flaming fresh flue	CHO
18.28	263.072	C17H12O3	flaming fresh flue	CHO
18.99	263.072	C17H12O3	flaming fresh flue	CHO
19.31	263.072	C17H12O3	flaming fresh flue	CHO
19.66	263.072	C17H12O3	flaming fresh flue	CHO
1.73	263.077	C10H16O8	flaming fresh flue	CHO
4.94	263.092	C14H16O5	flaming fresh flue	CHO
7.48	263.092	C14H16O5	flaming fresh flue	CHO
8.06	263.093	C14H16O5	flaming fresh flue	CHO
8.45	263.093	C14H16O5	flaming fresh flue	CHO
9.12	263.093	C14H16O5	flaming fresh flue	CHO
9.48	263.093	C14H16O5	flaming fresh flue	CHO
10.3	263.093	C14H16O5	flaming fresh flue	CHO
10.58	263.093	C14H16O5	flaming fresh flue	CHO
11.23	263.093	C14H16O5	flaming fresh flue	CHO
19.9	263.108	C18H16O2	flaming fresh flue	CHO
0.77	265.057	C9H14O9	flaming fresh flue	CHO
3.82	265.072	C13H14O6	flaming fresh flue	CHO
16.79	265.087	C17H14O3	flaming fresh flue	CHO
18.74	265.087	C17H14O3	flaming fresh flue	CHO
19.06	265.087	C17H14O3	flaming fresh flue	CHO
1.15	265.093	C10H18O8	flaming fresh flue	CHO
9.34	265.108	C14H18O5	flaming fresh flue	CHO
9.77	265.108	C14H18O5	flaming fresh flue	CHO
12.75	265.108	C14H18O5	flaming fresh flue	CHO
14.06	267.067	C16H12O4	flaming fresh flue	CHO
14.63	267.067	C16H12O4	flaming fresh flue	CHO
14.91	267.067	C16H12O4	flaming fresh flue	CHO
16.4	267.067	C16H12O4	flaming fresh flue	CHO
17.08	267.067	C16H12O4	flaming fresh flue	CHO
8.69	267.088	C13H16O6	flaming fresh flue	CHO
15.55	267.103	C17H16O3	flaming fresh flue	CHO
15.98	267.103	C17H16O3	flaming fresh flue	CHO
16.44	267.103	C17H16O3	flaming fresh flue	CHO
19.9	267.103	C17H16O3	flaming fresh flue	CHO
12.43	267.124	C14H20O5	flaming fresh flue	CHO
13.5	267.124	C14H20O5	flaming fresh flue	CHO
16.47	269.082	C16H14O4	flaming fresh flue	CHO
17.25	269.082	C16H14O4	flaming fresh flue	CHO
17.54	269.082	C16H14O4	flaming fresh flue	CHO
18.03	269.082	C16H14O4	flaming fresh flue	CHO
17.82	269.119	C17H18O3	flaming fresh flue	CHO
18.14	269.119	C17H18O3	flaming fresh flue	CHO
12.18	271.062	C15H12O5	flaming fresh flue	CHO
13.25	271.062	C15H12O5	flaming fresh flue	CHO
12.79	271.098	C16H16O4	flaming fresh flue	CHO
13.03	271.098	C16H16O4	flaming fresh flue	CHO
14.45	271.098	C16H16O4	flaming fresh flue	CHO
15.13	271.098	C16H16O4	flaming fresh flue	CHO
15.73	271.098	C16H16O4	flaming fresh flue	CHO
16.37	271.098	C16H16O4	flaming fresh flue	CHO
19.2	271.134	C17H20O3	flaming fresh flue	CHO
10.62	273.077	C15H14O5	flaming fresh flue	CHO
11.3	273.077	C15H14O5	flaming fresh flue	CHO
11.83	273.077	C15H14O5	flaming fresh flue	CHO
12.29	273.077	C15H14O5	flaming fresh flue	CHO
13.53	273.077	C15H14O5	flaming fresh flue	CHO
14.42	273.077	C15H14O5	flaming fresh flue	CHO
14.38	273.114	C16H18O4	flaming fresh flue	CHO
14.59	273.113	C16H18O4	flaming fresh flue	CHO
15.3	273.114	C16H18O4	flaming fresh flue	CHO
16.4	273.114	C16H18O4	flaming fresh flue	CHO
17.36	273.114	C16H18O4	flaming fresh flue	CHO
19.9	275.072	C18H12O3	flaming fresh flue	CHO
9.77	275.093	C15H16O5	flaming fresh flue	CHO
10.69	275.093	C15H16O5	flaming fresh flue	CHO
11.37	275.093	C15H16O5	flaming fresh flue	CHO
12.29	275.093	C15H16O5	flaming fresh flue	CHO
13.14	275.093	C15H16O5	flaming fresh flue	CHO
19.87	275.108	C19H16O2	flaming fresh flue	CHO
12.22	275.129	C16H20O4	flaming fresh flue	CHO
18.6	277.087	C18H14O3	flaming fresh flue	CHO
18.99	277.087	C18H14O3	flaming fresh flue	CHO
19.9	277.087	C18H14O3	flaming fresh flue	CHO
8.66	277.108	C15H18O5	flaming fresh flue	CHO
12.01	277.108	C15H18O5	flaming fresh flue	CHO
12.79	277.108	C15H18O5	flaming fresh flue	CHO
16.44	279.067	C17H12O4	flaming fresh flue	CHO
17.08	279.067	C17H12O4	flaming fresh flue	CHO
17.61	279.067	C17H12O4	flaming fresh flue	CHO
18.42	279.067	C17H12O4	flaming fresh flue	CHO
19.77	279.067	C17H12O4	flaming fresh flue	CHO
1.01	279.072	C10H16O9	flaming fresh flue	CHO
6.87	279.087	C14H16O6	flaming fresh flue	CHO
7.88	279.087	C14H16O6	flaming fresh flue	CHO
16.12	279.103	C18H16O3	flaming fresh flue	CHO
17.11	279.103	C18H16O3	flaming fresh flue	CHO
14.49	281.082	C17H14O4	flaming fresh flue	CHO
16.37	281.082	C17H14O4	flaming fresh flue	CHO
16.72	281.082	C17H14O4	flaming fresh flue	CHO
17.39	281.082	C17H14O4	flaming fresh flue	CHO
18.25	281.082	C17H14O4	flaming fresh flue	CHO
18.95	281.082	C17H14O4	flaming fresh flue	CHO
0.73	281.088	C10H18O9	flaming fresh flue	CHO
7.7	281.103	C14H18O6	flaming fresh flue	CHO
16.72	281.119	C18H18O3	flaming fresh flue	CHO
17.18	281.118	C18H18O3	flaming fresh flue	CHO
18.21	281.119	C18H18O3	flaming fresh flue	CHO
12.75	283.061	C16H12O5	flaming fresh flue	CHO
14.21	283.061	C16H12O5	flaming fresh flue	CHO
14.74	283.061	C16H12O5	flaming fresh flue	CHO
15.34	283.061	C16H12O5	flaming fresh flue	CHO
19.06	283.098	C17H16O4	flaming fresh flue	CHO
11.87	285.077	C16H14O5	flaming fresh flue	CHO
12.79	285.077	C16H14O5	flaming fresh flue	CHO
13.39	285.077	C16H14O5	flaming fresh flue	CHO
14.06	285.077	C16H14O5	flaming fresh flue	CHO
15.2	285.077	C16H14O5	flaming fresh flue	CHO
16.26	285.077	C16H14O5	flaming fresh flue	CHO
14.52	285.113	C17H18O4	flaming fresh flue	CHO
15.48	285.113	C17H18O4	flaming fresh flue	CHO
16.58	285.113	C17H18O4	flaming fresh flue	CHO
11.08	287.093	C16H16O5	flaming fresh flue	CHO
11.47	287.093	C16H16O5	flaming fresh flue	CHO
11.87	287.093	C16H16O5	flaming fresh flue	CHO
12.54	287.093	C16H16O5	flaming fresh flue	CHO
12.96	287.092	C16H16O5	flaming fresh flue	CHO
13.42	287.093	C16H16O5	flaming fresh flue	CHO
13.82	287.093	C16H16O5	flaming fresh flue	CHO
14.17	287.093	C16H16O5	flaming fresh flue	CHO
15.69	287.129	C17H20O4	flaming fresh flue	CHO
16.08	287.129	C17H20O4	flaming fresh flue	CHO
17.93	287.129	C17H20O4	flaming fresh flue	CHO
19.13	287.129	C17H20O4	flaming fresh flue	CHO
8.62	287.186	C15H28O5	flaming fresh flue	CHO
9.59	287.186	C15H28O5	flaming fresh flue	CHO
10.44	287.186	C15H28O5	flaming fresh flue	CHO
19.8	289.087	C19H14O3	flaming fresh flue	CHO
12.18	289.108	C16H18O5	flaming fresh flue	CHO
12.96	289.108	C16H18O5	flaming fresh flue	CHO
2.27	291.072	C11H16O9	flaming fresh flue	CHO
8.16	291.087	C15H16O6	flaming fresh flue	CHO
8.8	291.088	C15H16O6	flaming fresh flue	CHO
12.93	291.088	C15H16O6	flaming fresh flue	CHO
17.11	291.103	C19H16O3	flaming fresh flue	CHO
17.75	291.103	C19H16O3	flaming fresh flue	CHO
19.9	291.103	C19H16O3	flaming fresh flue	CHO
15.02	291.124	C16H20O5	flaming fresh flue	CHO
15.23	291.124	C16H20O5	flaming fresh flue	CHO
17.32	293.082	C18H14O4	flaming fresh flue	CHO
18	293.082	C18H14O4	flaming fresh flue	CHO
18.99	293.082	C18H14O4	flaming fresh flue	CHO
19.9	293.082	C18H14O4	flaming fresh flue	CHO
0.73	293.088	C11H18O9	flaming fresh flue	CHO
17.71	293.119	C19H18O3	flaming fresh flue	CHO
18.39	293.119	C19H18O3	flaming fresh flue	CHO
18.67	293.119	C19H18O3	flaming fresh flue	CHO
19.38	293.119	C19H18O3	flaming fresh flue	CHO
15.48	295.098	C18H16O4	flaming fresh flue	CHO
16.01	295.098	C18H16O4	flaming fresh flue	CHO
16.44	295.098	C18H16O4	flaming fresh flue	CHO
17.08	295.098	C18H16O4	flaming fresh flue	CHO
17.68	295.098	C18H16O4	flaming fresh flue	CHO
18.28	295.098	C18H16O4	flaming fresh flue	CHO
19.87	295.097	C18H16O4	flaming fresh flue	CHO
0.77	295.103	C11H20O9	flaming fresh flue	CHO
9.52	295.119	C15H20O6	flaming fresh flue	CHO
9.84	295.119	C15H20O6	flaming fresh flue	CHO
4.33	295.14	C12H24O8	flaming fresh flue	CHO
14.45	297.077	C17H14O5	flaming fresh flue	CHO
15.73	297.077	C17H14O5	flaming fresh flue	CHO
16.05	297.077	C17H14O5	flaming fresh flue	CHO
16.44	297.077	C17H14O5	flaming fresh flue	CHO
17.43	297.077	C17H14O5	flaming fresh flue	CHO
17.82	297.113	C18H18O4	flaming fresh flue	CHO
18.25	297.113	C18H18O4	flaming fresh flue	CHO
18.67	297.113	C18H18O4	flaming fresh flue	CHO
19.27	297.113	C18H18O4	flaming fresh flue	CHO
19.84	297.113	C18H18O4	flaming fresh flue	CHO
9.16	297.134	C15H22O6	flaming fresh flue	CHO
12.79	299.093	C17H16O5	flaming fresh flue	CHO
16.51	299.093	C17H16O5	flaming fresh flue	CHO
16.97	299.093	C17H16O5	flaming fresh flue	CHO
17.61	299.093	C17H16O5	flaming fresh flue	CHO
18	299.093	C17H16O5	flaming fresh flue	CHO
16.01	299.129	C18H20O4	flaming fresh flue	CHO
17.08	299.129	C18H20O4	flaming fresh flue	CHO
17.82	299.129	C18H20O4	flaming fresh flue	CHO
18.14	299.129	C18H20O4	flaming fresh flue	CHO
12.43	301.072	C16H14O6	flaming fresh flue	CHO
12.11	301.108	C17H18O5	flaming fresh flue	CHO
12.79	301.108	C17H18O5	flaming fresh flue	CHO
13.6	301.108	C17H18O5	flaming fresh flue	CHO
14.67	301.108	C17H18O5	flaming fresh flue	CHO
15.09	301.108	C17H18O5	flaming fresh flue	CHO
17.36	301.145	C18H22O4	flaming fresh flue	CHO
17.64	301.145	C18H22O4	flaming fresh flue	CHO
9.37	303.087	C16H16O6	flaming fresh flue	CHO
11.4	303.088	C16H16O6	flaming fresh flue	CHO
11.87	303.088	C16H16O6	flaming fresh flue	CHO
13.28	303.088	C16H16O6	flaming fresh flue	CHO
14.21	303.088	C16H16O6	flaming fresh flue	CHO
14.49	303.088	C16H16O6	flaming fresh flue	CHO
11.58	303.124	C17H20O5	flaming fresh flue	CHO
12.36	303.124	C17H20O5	flaming fresh flue	CHO
14.13	303.124	C17H20O5	flaming fresh flue	CHO
14.88	303.124	C17H20O5	flaming fresh flue	CHO
19.73	305.082	C19H14O4	flaming fresh flue	CHO
1.01	305.088	C12H18O9	flaming fresh flue	CHO
9.98	305.103	C16H18O6	flaming fresh flue	CHO
10.83	305.103	C16H18O6	flaming fresh flue	CHO
18.85	305.118	C20H18O3	flaming fresh flue	CHO
16.15	307.098	C19H16O4	flaming fresh flue	CHO
17.64	307.098	C19H16O4	flaming fresh flue	CHO
19.34	307.098	C19H16O4	flaming fresh flue	CHO
19.8	307.098	C19H16O4	flaming fresh flue	CHO
0.77	307.103	C12H20O9	flaming fresh flue	CHO
0.77	309.083	C11H18O10	flaming fresh flue	CHO
16.76	309.113	C19H18O4	flaming fresh flue	CHO
17.18	309.113	C19H18O4	flaming fresh flue	CHO
17.86	309.114	C19H18O4	flaming fresh flue	CHO
19.03	309.114	C19H18O4	flaming fresh flue	CHO
19.9	309.113	C19H18O4	flaming fresh flue	CHO
13.64	311.093	C18H16O5	flaming fresh flue	CHO
14.06	311.093	C18H16O5	flaming fresh flue	CHO
14.56	311.093	C18H16O5	flaming fresh flue	CHO
15.55	311.093	C18H16O5	flaming fresh flue	CHO
16.69	311.093	C18H16O5	flaming fresh flue	CHO
1.01	311.098	C11H20O10	flaming fresh flue	CHO
18.17	311.129	C19H20O4	flaming fresh flue	CHO
19.66	311.129	C19H20O4	flaming fresh flue	CHO
19.9	311.129	C19H20O4	flaming fresh flue	CHO
19.13	313.108	C18H18O5	flaming fresh flue	CHO
14.21	313.145	C19H22O4	flaming fresh flue	CHO
12.33	315.088	C17H16O6	flaming fresh flue	CHO
12.75	315.088	C17H16O6	flaming fresh flue	CHO
13.57	315.088	C17H16O6	flaming fresh flue	CHO
13.92	315.124	C18H20O5	flaming fresh flue	CHO
14.56	315.124	C18H20O5	flaming fresh flue	CHO
15.16	315.124	C18H20O5	flaming fresh flue	CHO
15.48	315.124	C18H20O5	flaming fresh flue	CHO
16.4	315.124	C18H20O5	flaming fresh flue	CHO
18.21	315.181	C16H28O6	flaming fresh flue	CHO
11.12	317.103	C17H18O6	flaming fresh flue	CHO
12.11	317.103	C17H18O6	flaming fresh flue	CHO
18.67	319.098	C20H16O4	flaming fresh flue	CHO
19.13	319.098	C20H16O4	flaming fresh flue	CHO
19.84	319.098	C20H16O4	flaming fresh flue	CHO
12.11	319.119	C17H20O6	flaming fresh flue	CHO
0.91	321.083	C12H18O10	flaming fresh flue	CHO
16.58	321.113	C20H18O4	flaming fresh flue	CHO
17.32	321.113	C20H18O4	flaming fresh flue	CHO
17.68	321.113	C20H18O4	flaming fresh flue	CHO
18.99	321.113	C20H18O4	flaming fresh flue	CHO
19.38	321.113	C20H18O4	flaming fresh flue	CHO
14.13	323.093	C19H16O5	flaming fresh flue	CHO
14.63	323.093	C19H16O5	flaming fresh flue	CHO
15.2	323.093	C19H16O5	flaming fresh flue	CHO
19.09	323.129	C20H20O4	flaming fresh flue	CHO
19.8	323.129	C20H20O4	flaming fresh flue	CHO
5.23	325.093	C15H18O8	flaming fresh flue	CHO
5.91	325.093	C15H18O8	flaming fresh flue	CHO
14.88	325.108	C19H18O5	flaming fresh flue	CHO
15.55	325.108	C19H18O5	flaming fresh flue	CHO
16.05	325.108	C19H18O5	flaming fresh flue	CHO
17.18	325.108	C19H18O5	flaming fresh flue	CHO
18.35	325.108	C19H18O5	flaming fresh flue	CHO
19.9	325.108	C19H18O5	flaming fresh flue	CHO
7.48	327.087	C18H16O6	flaming fresh flue	CHO
12.79	327.088	C18H16O6	flaming fresh flue	CHO
13.6	327.088	C18H16O6	flaming fresh flue	CHO
14.56	327.088	C18H16O6	flaming fresh flue	CHO
15.09	327.088	C18H16O6	flaming fresh flue	CHO
15.73	327.088	C18H16O6	flaming fresh flue	CHO
16.44	327.088	C18H16O6	flaming fresh flue	CHO
18.32	327.088	C18H16O6	flaming fresh flue	CHO
13.99	327.124	C19H20O5	flaming fresh flue	CHO
14.63	327.124	C19H20O5	flaming fresh flue	CHO
14.88	327.124	C19H20O5	flaming fresh flue	CHO
15.66	327.124	C19H20O5	flaming fresh flue	CHO
15.87	327.124	C19H20O5	flaming fresh flue	CHO
11.23	329.103	C18H18O6	flaming fresh flue	CHO
11.83	329.103	C18H18O6	flaming fresh flue	CHO
12.79	329.103	C18H18O6	flaming fresh flue	CHO
13.96	329.103	C18H18O6	flaming fresh flue	CHO
14.59	329.103	C18H18O6	flaming fresh flue	CHO
12.79	329.14	C19H22O5	flaming fresh flue	CHO
17.36	329.234	C18H34O5	flaming fresh flue	CHO
12.79	331.119	C18H20O6	flaming fresh flue	CHO
14.17	331.119	C18H20O6	flaming fresh flue	CHO
14.52	331.119	C18H20O6	flaming fresh flue	CHO
15.45	331.119	C18H20O6	flaming fresh flue	CHO
17.54	331.155	C19H24O5	flaming fresh flue	CHO
9.59	333.098	C17H18O7	flaming fresh flue	CHO
10.51	333.134	C18H22O6	flaming fresh flue	CHO
13.64	333.135	C18H22O6	flaming fresh flue	CHO
13.99	333.135	C18H22O6	flaming fresh flue	CHO
8.87	333.192	C16H30O7	flaming fresh flue	CHO
18.99	335.129	C21H20O4	flaming fresh flue	CHO
15.55	337.108	C20H18O5	flaming fresh flue	CHO
16.22	337.108	C20H18O5	flaming fresh flue	CHO
16.44	339.124	C20H20O5	flaming fresh flue	CHO
16.93	339.124	C20H20O5	flaming fresh flue	CHO
17.32	339.124	C20H20O5	flaming fresh flue	CHO
18.39	339.124	C20H20O5	flaming fresh flue	CHO
14.56	341.103	C19H18O6	flaming fresh flue	CHO
16.44	341.103	C19H18O6	flaming fresh flue	CHO
16.72	341.103	C19H18O6	flaming fresh flue	CHO
15.59	341.139	C20H22O5	flaming fresh flue	CHO
16.47	341.139	C20H22O5	flaming fresh flue	CHO
17.68	341.139	C20H22O5	flaming fresh flue	CHO
12.79	343.119	C19H20O6	flaming fresh flue	CHO
13.57	343.119	C19H20O6	flaming fresh flue	CHO
13.92	343.119	C19H20O6	flaming fresh flue	CHO
14.42	343.119	C19H20O6	flaming fresh flue	CHO
15.02	343.119	C19H20O6	flaming fresh flue	CHO
9.16	343.14	C16H24O8	flaming fresh flue	CHO
14.52	343.155	C20H24O5	flaming fresh flue	CHO
11.97	345.134	C19H22O6	flaming fresh flue	CHO
14.21	345.134	C19H22O6	flaming fresh flue	CHO
14.88	345.134	C19H22O6	flaming fresh flue	CHO
15.48	345.134	C19H22O6	flaming fresh flue	CHO
11.12	347.114	C18H20O7	flaming fresh flue	CHO
11.01	347.15	C19H24O6	flaming fresh flue	CHO
13.1	347.15	C19H24O6	flaming fresh flue	CHO
15.8	347.15	C19H24O6	flaming fresh flue	CHO
14.21	349.108	C21H18O5	flaming fresh flue	CHO
15.98	349.108	C21H18O5	flaming fresh flue	CHO
16.76	349.108	C21H18O5	flaming fresh flue	CHO
16.47	351.124	C21H20O5	flaming fresh flue	CHO
17.11	351.124	C21H20O5	flaming fresh flue	CHO
17.39	351.124	C21H20O5	flaming fresh flue	CHO
17.75	351.124	C21H20O5	flaming fresh flue	CHO
19.59	351.124	C21H20O5	flaming fresh flue	CHO
13.46	353.103	C20H18O6	flaming fresh flue	CHO
14.24	353.103	C20H18O6	flaming fresh flue	CHO
15.16	353.103	C20H18O6	flaming fresh flue	CHO
16.05	353.103	C20H18O6	flaming fresh flue	CHO
15.16	353.14	C21H22O5	flaming fresh flue	CHO
16.01	353.14	C21H22O5	flaming fresh flue	CHO
16.44	353.14	C21H22O5	flaming fresh flue	CHO
18.28	353.14	C21H22O5	flaming fresh flue	CHO
13.74	355.119	C20H20O6	flaming fresh flue	CHO
14.06	355.119	C20H20O6	flaming fresh flue	CHO
14.49	355.119	C20H20O6	flaming fresh flue	CHO
14.95	355.119	C20H20O6	flaming fresh flue	CHO
15.59	355.119	C20H20O6	flaming fresh flue	CHO
16.3	355.119	C20H20O6	flaming fresh flue	CHO
15.16	357.098	C19H18O7	flaming fresh flue	CHO
18.35	357.098	C19H18O7	flaming fresh flue	CHO
12.08	357.134	C20H22O6	flaming fresh flue	CHO
12.5	357.134	C20H22O6	flaming fresh flue	CHO
12.79	357.134	C20H22O6	flaming fresh flue	CHO
14.59	357.134	C20H22O6	flaming fresh flue	CHO
15.62	357.134	C20H22O6	flaming fresh flue	CHO
15.94	357.134	C20H22O6	flaming fresh flue	CHO
10.02	359.114	C19H20O7	flaming fresh flue	CHO
10.98	359.114	C19H20O7	flaming fresh flue	CHO
12.33	359.114	C19H20O7	flaming fresh flue	CHO
12.61	359.15	C20H24O6	flaming fresh flue	CHO
15.8	359.15	C20H24O6	flaming fresh flue	CHO
12.79	361.129	C19H22O7	flaming fresh flue	CHO
14.84	361.166	C20H26O6	flaming fresh flue	CHO
17.36	361.166	C20H26O6	flaming fresh flue	CHO
17.29	363.124	C22H20O5	flaming fresh flue	CHO
17.32	365.139	C22H22O5	flaming fresh flue	CHO
17.93	365.139	C22H22O5	flaming fresh flue	CHO
19.13	365.139	C22H22O5	flaming fresh flue	CHO
15.45	367.119	C21H20O6	flaming fresh flue	CHO
16.12	367.119	C21H20O6	flaming fresh flue	CHO
17.47	367.155	C22H24O5	flaming fresh flue	CHO
15.2	369.134	C21H22O6	flaming fresh flue	CHO
16.01	369.134	C21H22O6	flaming fresh flue	CHO
16.54	369.134	C21H22O6	flaming fresh flue	CHO
17.29	369.134	C21H22O6	flaming fresh flue	CHO
14.45	371.114	C20H20O7	flaming fresh flue	CHO
16.44	371.114	C20H20O7	flaming fresh flue	CHO
14.31	371.15	C21H24O6	flaming fresh flue	CHO
17.47	371.15	C21H24O6	flaming fresh flue	CHO
12.75	373.129	C20H22O7	flaming fresh flue	CHO
17.32	373.166	C21H26O6	flaming fresh flue	CHO
14.06	375.145	C20H24O7	flaming fresh flue	CHO
14.63	379.119	C22H20O6	flaming fresh flue	CHO
16.54	379.119	C22H20O6	flaming fresh flue	CHO
16.58	381.134	C22H22O6	flaming fresh flue	CHO
17.54	381.134	C22H22O6	flaming fresh flue	CHO
18.17	381.134	C22H22O6	flaming fresh flue	CHO
18.78	381.171	C23H26O5	flaming fresh flue	CHO
14.63	383.114	C21H20O7	flaming fresh flue	CHO
14.91	383.114	C21H20O7	flaming fresh flue	CHO
11.44	385.129	C21H22O7	flaming fresh flue	CHO
12.11	385.129	C21H22O7	flaming fresh flue	CHO
12.57	385.129	C21H22O7	flaming fresh flue	CHO
13.46	385.129	C21H22O7	flaming fresh flue	CHO
13.96	385.129	C21H22O7	flaming fresh flue	CHO
14.98	385.129	C21H22O7	flaming fresh flue	CHO
11.33	387.145	C21H24O7	flaming fresh flue	CHO
11.97	387.145	C21H24O7	flaming fresh flue	CHO
12.22	387.145	C21H24O7	flaming fresh flue	CHO
14.1	387.145	C21H24O7	flaming fresh flue	CHO
9.34	387.202	C19H32O8	flaming fresh flue	CHO
9.77	387.202	C19H32O8	flaming fresh flue	CHO
12.36	389.16	C21H26O7	flaming fresh flue	CHO
14.52	389.161	C21H26O7	flaming fresh flue	CHO
15.34	389.161	C21H26O7	flaming fresh flue	CHO
15.59	389.161	C21H26O7	flaming fresh flue	CHO
14.95	395.113	C22H20O7	flaming fresh flue	CHO
17.75	395.15	C23H24O6	flaming fresh flue	CHO
15.16	397.129	C22H22O7	flaming fresh flue	CHO
16.08	397.129	C22H22O7	flaming fresh flue	CHO
14.7	399.108	C21H20O8	flaming fresh flue	CHO
13	399.145	C22H24O7	flaming fresh flue	CHO
14.77	399.145	C22H24O7	flaming fresh flue	CHO
16.54	399.145	C22H24O7	flaming fresh flue	CHO
16.93	399.145	C22H24O7	flaming fresh flue	CHO
17.18	399.145	C22H24O7	flaming fresh flue	CHO
11.26	401.124	C21H22O8	flaming fresh flue	CHO
15.94	401.16	C22H26O7	flaming fresh flue	CHO
16.22	401.16	C22H26O7	flaming fresh flue	CHO
13.42	403.14	C21H24O8	flaming fresh flue	CHO
16.51	403.176	C22H28O7	flaming fresh flue	CHO
17.08	403.176	C22H28O7	flaming fresh flue	CHO
16.37	409.129	C23H22O7	flaming fresh flue	CHO
14.38	413.124	C22H22O8	flaming fresh flue	CHO
12.29	415.14	C22H24O8	flaming fresh flue	CHO
12.57	415.14	C22H24O8	flaming fresh flue	CHO
9.48	417.155	C22H26O8	flaming fresh flue	CHO
11.65	417.155	C22H26O8	flaming fresh flue	CHO
0.81	85.029	C4H6O2	smouldering fresh flue	CHO
0.88	87.045	C4H8O2	smouldering fresh flue	CHO
1.57	87.045	C4H8O2	smouldering fresh flue	CHO
0.91	89.024	C3H6O3	smouldering fresh flue	CHO
3.23	93.035	C6H6O	smouldering fresh flue	CHO
4.14	93.035	C6H6O	smouldering fresh flue	CHO
7.8	93.035	C6H6O	smouldering fresh flue	CHO
1.01	95.014	C5H4O2	smouldering fresh flue	CHO
1.29	95.014	C5H4O2	smouldering fresh flue	CHO
1.05	97.03	C5H6O2	smouldering fresh flue	CHO
1.5	97.03	C5H6O2	smouldering fresh flue	CHO
1.01	99.009	C4H4O3	smouldering fresh flue	CHO
1.26	99.045	C5H8O2	smouldering fresh flue	CHO
3.02	99.045	C5H8O2	smouldering fresh flue	CHO
0.81	103.004	C3H4O4	smouldering fresh flue	CHO
1.26	103.04	C4H8O3	smouldering fresh flue	CHO
0.78	105.02	C3H6O4	smouldering fresh flue	CHO
4.03	107.051	C7H8O	smouldering fresh flue	CHO
4.38	107.051	C7H8O	smouldering fresh flue	CHO
5.99	107.051	C7H8O	smouldering fresh flue	CHO
6.3	107.051	C7H8O	smouldering fresh flue	CHO
8.25	107.051	C7H8O	smouldering fresh flue	CHO
9.89	107.051	C7H8O	smouldering fresh flue	CHO
11.82	107.051	C7H8O	smouldering fresh flue	CHO
13.04	107.051	C7H8O	smouldering fresh flue	CHO
2.28	109.03	C6H6O2	smouldering fresh flue	CHO
0.91	111.009	C5H4O3	smouldering fresh flue	CHO
2.07	111.009	C5H4O3	smouldering fresh flue	CHO
1.78	111.046	C6H8O2	smouldering fresh flue	CHO
1.47	113.025	C5H6O3	smouldering fresh flue	CHO
1.47	113.061	C6H10O2	smouldering fresh flue	CHO
1.54	115.041	C5H8O3	smouldering fresh flue	CHO
6.68	117.035	C8H6O	smouldering fresh flue	CHO
9.93	117.035	C8H6O	smouldering fresh flue	CHO
12.41	117.035	C8H6O	smouldering fresh flue	CHO
2.56	117.056	C5H10O3	smouldering fresh flue	CHO
0.84	119.035	C4H8O4	smouldering fresh flue	CHO
5.5	119.051	C8H8O	smouldering fresh flue	CHO
6.16	119.051	C8H8O	smouldering fresh flue	CHO
6.4	119.051	C8H8O	smouldering fresh flue	CHO
6.72	119.051	C8H8O	smouldering fresh flue	CHO
3.96	121.03	C7H6O2	smouldering fresh flue	CHO
7	121.066	C8H10O	smouldering fresh flue	CHO
15.89	121.066	C8H10O	smouldering fresh flue	CHO
1.43	123.009	C6H4O3	smouldering fresh flue	CHO
2.38	123.009	C6H4O3	smouldering fresh flue	CHO
4.52	123.009	C6H4O3	smouldering fresh flue	CHO
6.09	123.009	C6H4O3	smouldering fresh flue	CHO
5.15	123.046	C7H8O2	smouldering fresh flue	CHO
4.76	123.082	C8H12O	smouldering fresh flue	CHO
1.22	125.025	C6H6O3	smouldering fresh flue	CHO
1.47	125.025	C6H6O3	smouldering fresh flue	CHO
3.19	125.061	C7H10O2	smouldering fresh flue	CHO
10.42	125.098	C8H14O	smouldering fresh flue	CHO
0.81	127.004	C5H4O4	smouldering fresh flue	CHO
1.36	127.041	C6H8O3	smouldering fresh flue	CHO
2.59	127.041	C6H8O3	smouldering fresh flue	CHO
0.84	129.02	C5H6O4	smouldering fresh flue	CHO
2.38	129.056	C6H10O3	smouldering fresh flue	CHO
3.47	129.056	C6H10O3	smouldering fresh flue	CHO
0.81	130.999	C4H4O5	smouldering fresh flue	CHO
0.95	131.035	C5H8O4	smouldering fresh flue	CHO
1.33	131.035	C5H8O4	smouldering fresh flue	CHO
7.38	131.051	C9H8O	smouldering fresh flue	CHO
7.66	131.051	C9H8O	smouldering fresh flue	CHO
5.11	131.072	C6H12O3	smouldering fresh flue	CHO
5.53	131.072	C6H12O3	smouldering fresh flue	CHO
0.81	133.015	C4H6O5	smouldering fresh flue	CHO
4.91	133.03	C8H6O2	smouldering fresh flue	CHO
5.29	133.03	C8H6O2	smouldering fresh flue	CHO
0.88	133.051	C5H10O4	smouldering fresh flue	CHO
8.25	133.066	C9H10O	smouldering fresh flue	CHO
9.05	133.066	C9H10O	smouldering fresh flue	CHO
9.33	133.066	C9H10O	smouldering fresh flue	CHO
9.89	133.066	C9H10O	smouldering fresh flue	CHO
13	133.066	C9H10O	smouldering fresh flue	CHO
13.36	133.066	C9H10O	smouldering fresh flue	CHO
4.91	135.009	C7H4O3	smouldering fresh flue	CHO
5.22	135.046	C8H8O2	smouldering fresh flue	CHO
6.54	135.046	C8H8O2	smouldering fresh flue	CHO
7.24	135.046	C8H8O2	smouldering fresh flue	CHO
10.17	135.082	C9H12O	smouldering fresh flue	CHO
2.73	137.025	C7H6O3	smouldering fresh flue	CHO
4.14	137.025	C7H6O3	smouldering fresh flue	CHO
4.91	137.025	C7H6O3	smouldering fresh flue	CHO
7.8	137.025	C7H6O3	smouldering fresh flue	CHO
8.04	137.061	C8H10O2	smouldering fresh flue	CHO
1.22	139.004	C6H4O4	smouldering fresh flue	CHO
1.29	139.041	C7H8O3	smouldering fresh flue	CHO
2.14	139.041	C7H8O3	smouldering fresh flue	CHO
2.63	139.041	C7H8O3	smouldering fresh flue	CHO
2.94	139.04	C7H8O3	smouldering fresh flue	CHO
5.08	139.077	C8H12O2	smouldering fresh flue	CHO
5.39	139.077	C8H12O2	smouldering fresh flue	CHO
5.78	139.077	C8H12O2	smouldering fresh flue	CHO
0.95	141.02	C6H6O4	smouldering fresh flue	CHO
1.4	141.02	C6H6O4	smouldering fresh flue	CHO
2.59	141.056	C7H10O3	smouldering fresh flue	CHO
4.45	141.056	C7H10O3	smouldering fresh flue	CHO
4.63	141.056	C7H10O3	smouldering fresh flue	CHO
5.46	141.056	C7H10O3	smouldering fresh flue	CHO
0.81	142.999	C5H4O5	smouldering fresh flue	CHO
1.26	143.035	C6H8O4	smouldering fresh flue	CHO
9.09	143.051	C10H8O	smouldering fresh flue	CHO
11.64	143.051	C10H8O	smouldering fresh flue	CHO
12.55	143.051	C10H8O	smouldering fresh flue	CHO
13.07	143.051	C10H8O	smouldering fresh flue	CHO
14.83	143.051	C10H8O	smouldering fresh flue	CHO
3.58	143.072	C7H12O3	smouldering fresh flue	CHO
4.63	143.072	C7H12O3	smouldering fresh flue	CHO
4.87	143.072	C7H12O3	smouldering fresh flue	CHO
0.81	145.015	C5H6O5	smouldering fresh flue	CHO
1.4	145.03	C9H6O2	smouldering fresh flue	CHO
6.89	145.03	C9H6O2	smouldering fresh flue	CHO
7.52	145.03	C9H6O2	smouldering fresh flue	CHO
8.56	145.03	C9H6O2	smouldering fresh flue	CHO
1.33	145.051	C6H10O4	smouldering fresh flue	CHO
9.68	145.088	C7H14O3	smouldering fresh flue	CHO
0.81	147.03	C5H8O5	smouldering fresh flue	CHO
5.5	147.046	C9H8O2	smouldering fresh flue	CHO
7.03	147.046	C9H8O2	smouldering fresh flue	CHO
1.08	147.067	C6H12O4	smouldering fresh flue	CHO
3.54	149.025	C8H6O3	smouldering fresh flue	CHO
4.35	149.025	C8H6O3	smouldering fresh flue	CHO
8.32	149.061	C9H10O2	smouldering fresh flue	CHO
9.61	149.061	C9H10O2	smouldering fresh flue	CHO
10.07	149.061	C9H10O2	smouldering fresh flue	CHO
10.38	149.061	C9H10O2	smouldering fresh flue	CHO
6.09	151.004	C7H4O4	smouldering fresh flue	CHO
3.79	151.04	C8H8O3	smouldering fresh flue	CHO
5.25	151.04	C8H8O3	smouldering fresh flue	CHO
5.95	151.04	C8H8O3	smouldering fresh flue	CHO
6.3	151.04	C8H8O3	smouldering fresh flue	CHO
0.78	151.062	C5H12O5	smouldering fresh flue	CHO
11.85	151.077	C9H12O2	smouldering fresh flue	CHO
1.54	153.02	C7H6O4	smouldering fresh flue	CHO
1.99	153.02	C7H6O4	smouldering fresh flue	CHO
4.31	153.02	C7H6O4	smouldering fresh flue	CHO
2.1	153.056	C8H10O3	smouldering fresh flue	CHO
2.63	153.056	C8H10O3	smouldering fresh flue	CHO
2.94	153.056	C8H10O3	smouldering fresh flue	CHO
3.44	153.056	C8H10O3	smouldering fresh flue	CHO
3.96	153.056	C8H10O3	smouldering fresh flue	CHO
4.31	153.056	C8H10O3	smouldering fresh flue	CHO
5.11	153.056	C8H10O3	smouldering fresh flue	CHO
5.67	153.056	C8H10O3	smouldering fresh flue	CHO
7.91	153.092	C9H14O2	smouldering fresh flue	CHO
8.74	153.093	C9H14O2	smouldering fresh flue	CHO
0.84	154.999	C6H4O5	smouldering fresh flue	CHO
1.19	154.999	C6H4O5	smouldering fresh flue	CHO
1.08	155.035	C7H8O4	smouldering fresh flue	CHO
2.45	155.035	C7H8O4	smouldering fresh flue	CHO
3.86	155.072	C8H12O3	smouldering fresh flue	CHO
4.59	155.072	C8H12O3	smouldering fresh flue	CHO
5.36	155.072	C8H12O3	smouldering fresh flue	CHO
6.93	155.072	C8H12O3	smouldering fresh flue	CHO
7.24	155.072	C8H12O3	smouldering fresh flue	CHO
8.01	155.072	C8H12O3	smouldering fresh flue	CHO
8.5	155.072	C8H12O3	smouldering fresh flue	CHO
9.09	155.072	C8H12O3	smouldering fresh flue	CHO
0.81	157.015	C6H6O5	smouldering fresh flue	CHO
1.92	157.051	C7H10O4	smouldering fresh flue	CHO
2.17	157.051	C7H10O4	smouldering fresh flue	CHO
11.64	157.066	C11H10O	smouldering fresh flue	CHO
6.51	157.087	C8H14O3	smouldering fresh flue	CHO
7.52	157.087	C8H14O3	smouldering fresh flue	CHO
0.78	159.03	C6H8O5	smouldering fresh flue	CHO
8.6	159.046	C10H8O2	smouldering fresh flue	CHO
8.84	159.046	C10H8O2	smouldering fresh flue	CHO
9.44	159.046	C10H8O2	smouldering fresh flue	CHO
10.38	159.046	C10H8O2	smouldering fresh flue	CHO
1.47	159.067	C7H12O4	smouldering fresh flue	CHO
4.84	159.067	C7H12O4	smouldering fresh flue	CHO
7.98	159.103	C8H16O3	smouldering fresh flue	CHO
11.36	159.103	C8H16O3	smouldering fresh flue	CHO
13.43	159.103	C8H16O3	smouldering fresh flue	CHO
5.01	161.025	C9H6O3	smouldering fresh flue	CHO
5.25	161.025	C9H6O3	smouldering fresh flue	CHO
6.75	161.025	C9H6O3	smouldering fresh flue	CHO
8.11	161.061	C10H10O2	smouldering fresh flue	CHO
8.46	161.061	C10H10O2	smouldering fresh flue	CHO
8.95	161.061	C10H10O2	smouldering fresh flue	CHO
2.87	163.004	C8H4O4	smouldering fresh flue	CHO
3.54	163.004	C8H4O4	smouldering fresh flue	CHO
4.03	163.004	C8H4O4	smouldering fresh flue	CHO
4.45	163.004	C8H4O4	smouldering fresh flue	CHO
4.94	163.004	C8H4O4	smouldering fresh flue	CHO
8.11	163.004	C8H4O4	smouldering fresh flue	CHO
3.58	163.041	C9H8O3	smouldering fresh flue	CHO
5.32	163.04	C9H8O3	smouldering fresh flue	CHO
5.71	163.041	C9H8O3	smouldering fresh flue	CHO
6.72	163.04	C9H8O3	smouldering fresh flue	CHO
8.5	163.04	C9H8O3	smouldering fresh flue	CHO
0.81	163.061	C6H12O5	smouldering fresh flue	CHO
10.24	163.077	C10H12O2	smouldering fresh flue	CHO
11.15	163.077	C10H12O2	smouldering fresh flue	CHO
11.5	163.077	C10H12O2	smouldering fresh flue	CHO
11.96	163.077	C10H12O2	smouldering fresh flue	CHO
13.04	163.077	C10H12O2	smouldering fresh flue	CHO
5.22	165.02	C8H6O4	smouldering fresh flue	CHO
6.61	165.02	C8H6O4	smouldering fresh flue	CHO
0.78	165.041	C5H10O6	smouldering fresh flue	CHO
3.16	165.056	C9H10O3	smouldering fresh flue	CHO
6.65	165.056	C9H10O3	smouldering fresh flue	CHO
7.24	165.056	C9H10O3	smouldering fresh flue	CHO
7.7	165.056	C9H10O3	smouldering fresh flue	CHO
9.44	165.056	C9H10O3	smouldering fresh flue	CHO
14.9	165.093	C10H14O2	smouldering fresh flue	CHO
3.65	167.035	C8H8O4	smouldering fresh flue	CHO
5.74	167.035	C8H8O4	smouldering fresh flue	CHO
14.94	167.051	C12H8O	smouldering fresh flue	CHO
2.87	167.072	C9H12O3	smouldering fresh flue	CHO
3.37	167.072	C9H12O3	smouldering fresh flue	CHO
10.77	167.108	C10H16O2	smouldering fresh flue	CHO
11.29	167.108	C10H16O2	smouldering fresh flue	CHO
11.99	167.108	C10H16O2	smouldering fresh flue	CHO
0.88	169.015	C7H6O5	smouldering fresh flue	CHO
4.38	169.015	C7H6O5	smouldering fresh flue	CHO
5.18	169.015	C7H6O5	smouldering fresh flue	CHO
1.61	169.051	C8H10O4	smouldering fresh flue	CHO
1.99	169.051	C8H10O4	smouldering fresh flue	CHO
2.35	169.051	C8H10O4	smouldering fresh flue	CHO
6.09	169.087	C9H14O3	smouldering fresh flue	CHO
7	169.087	C9H14O3	smouldering fresh flue	CHO
7.24	169.087	C9H14O3	smouldering fresh flue	CHO
7.66	169.087	C9H14O3	smouldering fresh flue	CHO
7.94	169.087	C9H14O3	smouldering fresh flue	CHO
8.95	169.087	C9H14O3	smouldering fresh flue	CHO
9.79	169.087	C9H14O3	smouldering fresh flue	CHO
10.07	169.088	C9H14O3	smouldering fresh flue	CHO
10.38	169.088	C9H14O3	smouldering fresh flue	CHO
10.7	169.088	C9H14O3	smouldering fresh flue	CHO
13.5	169.088	C9H14O3	smouldering fresh flue	CHO
1.08	171.03	C7H8O5	smouldering fresh flue	CHO
10.84	171.046	C11H8O2	smouldering fresh flue	CHO
11.43	171.046	C11H8O2	smouldering fresh flue	CHO
12.52	171.046	C11H8O2	smouldering fresh flue	CHO
12.86	171.046	C11H8O2	smouldering fresh flue	CHO
1.36	171.067	C8H12O4	smouldering fresh flue	CHO
2.03	171.067	C8H12O4	smouldering fresh flue	CHO
2.87	171.067	C8H12O4	smouldering fresh flue	CHO
3.3	171.067	C8H12O4	smouldering fresh flue	CHO
4.63	171.067	C8H12O4	smouldering fresh flue	CHO
5.32	171.067	C8H12O4	smouldering fresh flue	CHO
6.09	171.067	C8H12O4	smouldering fresh flue	CHO
7.24	171.067	C8H12O4	smouldering fresh flue	CHO
10.59	171.103	C9H16O3	smouldering fresh flue	CHO
0.81	173.009	C6H6O6	smouldering fresh flue	CHO
1.05	173.046	C7H10O5	smouldering fresh flue	CHO
8.18	173.061	C11H10O2	smouldering fresh flue	CHO
10.24	173.061	C11H10O2	smouldering fresh flue	CHO
11.12	173.061	C11H10O2	smouldering fresh flue	CHO
11.43	173.061	C11H10O2	smouldering fresh flue	CHO
12.27	173.061	C11H10O2	smouldering fresh flue	CHO
12.52	173.061	C11H10O2	smouldering fresh flue	CHO
13.18	173.061	C11H10O2	smouldering fresh flue	CHO
11.05	173.119	C9H18O3	smouldering fresh flue	CHO
14.48	173.119	C9H18O3	smouldering fresh flue	CHO
16.28	173.119	C9H18O3	smouldering fresh flue	CHO
0.81	175.025	C6H8O6	smouldering fresh flue	CHO
8.08	175.04	C10H8O3	smouldering fresh flue	CHO
8.5	175.04	C10H8O3	smouldering fresh flue	CHO
9.05	175.04	C10H8O3	smouldering fresh flue	CHO
9.75	175.04	C10H8O3	smouldering fresh flue	CHO
1.54	175.062	C7H12O5	smouldering fresh flue	CHO
10.35	175.077	C11H12O2	smouldering fresh flue	CHO
10.84	175.077	C11H12O2	smouldering fresh flue	CHO
11.36	175.077	C11H12O2	smouldering fresh flue	CHO
11.85	175.077	C11H12O2	smouldering fresh flue	CHO
4.21	177.02	C9H6O4	smouldering fresh flue	CHO
5.01	177.02	C9H6O4	smouldering fresh flue	CHO
8.11	177.02	C9H6O4	smouldering fresh flue	CHO
8.39	177.02	C9H6O4	smouldering fresh flue	CHO
0.81	177.041	C6H10O6	smouldering fresh flue	CHO
7.98	177.056	C10H10O3	smouldering fresh flue	CHO
1.15	177.077	C7H14O5	smouldering fresh flue	CHO
12.48	177.092	C11H14O2	smouldering fresh flue	CHO
13.25	177.093	C11H14O2	smouldering fresh flue	CHO
14.03	177.093	C11H14O2	smouldering fresh flue	CHO
14.41	177.093	C11H14O2	smouldering fresh flue	CHO
15.01	177.093	C11H14O2	smouldering fresh flue	CHO
15.5	177.093	C11H14O2	smouldering fresh flue	CHO
4.76	179.035	C9H8O4	smouldering fresh flue	CHO
6.06	179.035	C9H8O4	smouldering fresh flue	CHO
6.61	179.035	C9H8O4	smouldering fresh flue	CHO
8.15	179.035	C9H8O4	smouldering fresh flue	CHO
0.78	179.056	C6H12O6	smouldering fresh flue	CHO
5.67	179.072	C10H12O3	smouldering fresh flue	CHO
6.06	179.072	C10H12O3	smouldering fresh flue	CHO
7.14	179.072	C10H12O3	smouldering fresh flue	CHO
8.15	179.072	C10H12O3	smouldering fresh flue	CHO
8.53	179.072	C10H12O3	smouldering fresh flue	CHO
8.95	179.072	C10H12O3	smouldering fresh flue	CHO
9.61	179.072	C10H12O3	smouldering fresh flue	CHO
10.35	179.072	C10H12O3	smouldering fresh flue	CHO
12.2	179.072	C10H12O3	smouldering fresh flue	CHO
12.55	179.072	C10H12O3	smouldering fresh flue	CHO
17.87	179.072	C10H12O3	smouldering fresh flue	CHO
16.56	179.108	C11H16O2	smouldering fresh flue	CHO
17.3	179.108	C11H16O2	smouldering fresh flue	CHO
17.73	179.108	C11H16O2	smouldering fresh flue	CHO
1.61	181.015	C8H6O5	smouldering fresh flue	CHO
2.38	181.015	C8H6O5	smouldering fresh flue	CHO
4.7	181.051	C9H10O4	smouldering fresh flue	CHO
6.09	181.051	C9H10O4	smouldering fresh flue	CHO
16.95	181.066	C13H10O	smouldering fresh flue	CHO
17.52	181.067	C13H10O	smouldering fresh flue	CHO
4.56	181.087	C10H14O3	smouldering fresh flue	CHO
4.91	181.087	C10H14O3	smouldering fresh flue	CHO
12.86	181.124	C11H18O2	smouldering fresh flue	CHO
13.29	181.124	C11H18O2	smouldering fresh flue	CHO
13.53	181.124	C11H18O2	smouldering fresh flue	CHO
13.74	181.124	C11H18O2	smouldering fresh flue	CHO
14.17	181.124	C11H18O2	smouldering fresh flue	CHO
1.43	183.03	C8H8O5	smouldering fresh flue	CHO
2.73	183.03	C8H8O5	smouldering fresh flue	CHO
10.84	183.046	C12H8O2	smouldering fresh flue	CHO
12.13	183.046	C12H8O2	smouldering fresh flue	CHO
17.02	183.046	C12H8O2	smouldering fresh flue	CHO
1.4	183.067	C9H12O4	smouldering fresh flue	CHO
3.05	183.067	C9H12O4	smouldering fresh flue	CHO
3.72	183.066	C9H12O4	smouldering fresh flue	CHO
4.35	183.066	C9H12O4	smouldering fresh flue	CHO
9.33	183.103	C10H16O3	smouldering fresh flue	CHO
10.17	183.103	C10H16O3	smouldering fresh flue	CHO
11.57	183.103	C10H16O3	smouldering fresh flue	CHO
12.34	183.103	C10H16O3	smouldering fresh flue	CHO
12.55	183.103	C10H16O3	smouldering fresh flue	CHO
13	183.103	C10H16O3	smouldering fresh flue	CHO
11.78	185.025	C11H6O3	smouldering fresh flue	CHO
12.66	185.025	C11H6O3	smouldering fresh flue	CHO
1.05	185.046	C8H10O5	smouldering fresh flue	CHO
3.37	185.046	C8H10O5	smouldering fresh flue	CHO
11.71	185.061	C12H10O2	smouldering fresh flue	CHO
12.27	185.061	C12H10O2	smouldering fresh flue	CHO
13	185.061	C12H10O2	smouldering fresh flue	CHO
3.4	185.082	C9H14O4	smouldering fresh flue	CHO
3.86	185.082	C9H14O4	smouldering fresh flue	CHO
5.04	185.082	C9H14O4	smouldering fresh flue	CHO
5.99	185.082	C9H14O4	smouldering fresh flue	CHO
8.91	185.082	C9H14O4	smouldering fresh flue	CHO
13.29	185.119	C10H18O3	smouldering fresh flue	CHO
0.84	187.025	C7H8O6	smouldering fresh flue	CHO
11.08	187.04	C11H8O3	smouldering fresh flue	CHO
11.43	187.04	C11H8O3	smouldering fresh flue	CHO
11.96	187.04	C11H8O3	smouldering fresh flue	CHO
14.83	187.041	C11H8O3	smouldering fresh flue	CHO
1.26	187.062	C8H12O5	smouldering fresh flue	CHO
3.44	187.062	C8H12O5	smouldering fresh flue	CHO
6.93	187.077	C12H12O2	smouldering fresh flue	CHO
9.44	187.077	C12H12O2	smouldering fresh flue	CHO
10.38	187.077	C12H12O2	smouldering fresh flue	CHO
10.91	187.077	C12H12O2	smouldering fresh flue	CHO
11.57	187.077	C12H12O2	smouldering fresh flue	CHO
12.34	187.077	C12H12O2	smouldering fresh flue	CHO
12.73	187.077	C12H12O2	smouldering fresh flue	CHO
13.5	187.077	C12H12O2	smouldering fresh flue	CHO
14.13	187.077	C12H12O2	smouldering fresh flue	CHO
14.52	187.077	C12H12O2	smouldering fresh flue	CHO
15.33	187.077	C12H12O2	smouldering fresh flue	CHO
13.71	187.134	C10H20O3	smouldering fresh flue	CHO
16.95	187.135	C10H20O3	smouldering fresh flue	CHO
18.5	187.135	C10H20O3	smouldering fresh flue	CHO
5.88	189.02	C10H6O4	smouldering fresh flue	CHO
7.17	189.02	C10H6O4	smouldering fresh flue	CHO
7.98	189.02	C10H6O4	smouldering fresh flue	CHO
9.86	189.02	C10H6O4	smouldering fresh flue	CHO
0.81	189.041	C7H10O6	smouldering fresh flue	CHO
9.05	189.056	C11H10O3	smouldering fresh flue	CHO
10.1	189.056	C11H10O3	smouldering fresh flue	CHO
10.52	189.056	C11H10O3	smouldering fresh flue	CHO
10.73	189.056	C11H10O3	smouldering fresh flue	CHO
11.78	189.056	C11H10O3	smouldering fresh flue	CHO
12.27	189.056	C11H10O3	smouldering fresh flue	CHO
13.43	189.056	C11H10O3	smouldering fresh flue	CHO
1.4	189.077	C8H14O5	smouldering fresh flue	CHO
3.58	189.077	C8H14O5	smouldering fresh flue	CHO
12.52	189.092	C12H14O2	smouldering fresh flue	CHO
12.83	189.092	C12H14O2	smouldering fresh flue	CHO
13.22	189.093	C12H14O2	smouldering fresh flue	CHO
13.57	189.093	C12H14O2	smouldering fresh flue	CHO
6.09	191.035	C10H8O4	smouldering fresh flue	CHO
6.86	191.035	C10H8O4	smouldering fresh flue	CHO
7.63	191.035	C10H8O4	smouldering fresh flue	CHO
7.94	191.035	C10H8O4	smouldering fresh flue	CHO
8.25	191.035	C10H8O4	smouldering fresh flue	CHO
11.4	191.035	C10H8O4	smouldering fresh flue	CHO
12.34	191.035	C10H8O4	smouldering fresh flue	CHO
1.08	191.057	C7H12O6	smouldering fresh flue	CHO
8.39	191.072	C11H12O3	smouldering fresh flue	CHO
9.23	191.072	C11H12O3	smouldering fresh flue	CHO
10.77	191.072	C11H12O3	smouldering fresh flue	CHO
13.04	191.072	C11H12O3	smouldering fresh flue	CHO
16.14	191.108	C12H16O2	smouldering fresh flue	CHO
17.23	191.108	C12H16O2	smouldering fresh flue	CHO
1.99	193.015	C9H6O5	smouldering fresh flue	CHO
2.38	193.015	C9H6O5	smouldering fresh flue	CHO
4.07	193.014	C9H6O5	smouldering fresh flue	CHO
4.94	193.014	C9H6O5	smouldering fresh flue	CHO
0.78	193.036	C6H10O7	smouldering fresh flue	CHO
6.06	193.051	C10H10O4	smouldering fresh flue	CHO
7	193.051	C10H10O4	smouldering fresh flue	CHO
8.18	193.051	C10H10O4	smouldering fresh flue	CHO
8.5	193.051	C10H10O4	smouldering fresh flue	CHO
9.33	193.051	C10H10O4	smouldering fresh flue	CHO
17.62	193.066	C14H10O	smouldering fresh flue	CHO
18.33	193.066	C14H10O	smouldering fresh flue	CHO
0.84	193.072	C7H14O6	smouldering fresh flue	CHO
7.66	193.087	C11H14O3	smouldering fresh flue	CHO
8.67	193.087	C11H14O3	smouldering fresh flue	CHO
9.93	193.087	C11H14O3	smouldering fresh flue	CHO
10.31	193.087	C11H14O3	smouldering fresh flue	CHO
11.5	193.087	C11H14O3	smouldering fresh flue	CHO
12.06	193.087	C11H14O3	smouldering fresh flue	CHO
12.69	193.087	C11H14O3	smouldering fresh flue	CHO
13	193.087	C11H14O3	smouldering fresh flue	CHO
15.64	193.087	C11H14O3	smouldering fresh flue	CHO
19.77	193.087	C11H14O3	smouldering fresh flue	CHO
19.32	193.124	C12H18O2	smouldering fresh flue	CHO
5.22	195.03	C9H8O5	smouldering fresh flue	CHO
6.68	195.03	C9H8O5	smouldering fresh flue	CHO
9.93	195.03	C9H8O5	smouldering fresh flue	CHO
12.13	195.045	C13H8O2	smouldering fresh flue	CHO
12.86	195.045	C13H8O2	smouldering fresh flue	CHO
14.2	195.046	C13H8O2	smouldering fresh flue	CHO
14.97	195.045	C13H8O2	smouldering fresh flue	CHO
6.33	195.067	C10H12O4	smouldering fresh flue	CHO
7.21	195.066	C10H12O4	smouldering fresh flue	CHO
8.53	195.067	C10H12O4	smouldering fresh flue	CHO
19.14	195.082	C14H12O	smouldering fresh flue	CHO
7.03	195.103	C11H16O3	smouldering fresh flue	CHO
1.61	197.01	C8H6O6	smouldering fresh flue	CHO
10.49	197.025	C12H6O3	smouldering fresh flue	CHO
11.64	197.025	C12H6O3	smouldering fresh flue	CHO
5.18	197.046	C9H10O5	smouldering fresh flue	CHO
6.61	197.046	C9H10O5	smouldering fresh flue	CHO
13.04	197.061	C13H10O2	smouldering fresh flue	CHO
13.36	197.061	C13H10O2	smouldering fresh flue	CHO
13.78	197.061	C13H10O2	smouldering fresh flue	CHO
14.31	197.061	C13H10O2	smouldering fresh flue	CHO
14.97	197.061	C13H10O2	smouldering fresh flue	CHO
16.88	197.061	C13H10O2	smouldering fresh flue	CHO
18.79	197.061	C13H10O2	smouldering fresh flue	CHO
3.37	197.082	C10H14O4	smouldering fresh flue	CHO
4.1	197.082	C10H14O4	smouldering fresh flue	CHO
4.76	197.082	C10H14O4	smouldering fresh flue	CHO
5.29	197.082	C10H14O4	smouldering fresh flue	CHO
6.09	197.082	C10H14O4	smouldering fresh flue	CHO
6.61	197.082	C10H14O4	smouldering fresh flue	CHO
12.8	197.119	C11H18O3	smouldering fresh flue	CHO
14.1	197.119	C11H18O3	smouldering fresh flue	CHO
13.46	199.041	C12H8O3	smouldering fresh flue	CHO
14.06	199.041	C12H8O3	smouldering fresh flue	CHO
14.59	199.041	C12H8O3	smouldering fresh flue	CHO
17.62	199.041	C12H8O3	smouldering fresh flue	CHO
1.43	199.062	C9H12O5	smouldering fresh flue	CHO
2.17	199.062	C9H12O5	smouldering fresh flue	CHO
14.38	199.077	C13H12O2	smouldering fresh flue	CHO
14.9	199.077	C13H12O2	smouldering fresh flue	CHO
15.25	199.077	C13H12O2	smouldering fresh flue	CHO
5.39	199.098	C10H16O4	smouldering fresh flue	CHO
5.64	199.098	C10H16O4	smouldering fresh flue	CHO
6.19	199.098	C10H16O4	smouldering fresh flue	CHO
7.66	199.098	C10H16O4	smouldering fresh flue	CHO
9.79	199.098	C10H16O4	smouldering fresh flue	CHO
12.13	199.098	C10H16O4	smouldering fresh flue	CHO
14.2	199.134	C11H20O3	smouldering fresh flue	CHO
15.54	199.134	C11H20O3	smouldering fresh flue	CHO
7.91	201.02	C11H6O4	smouldering fresh flue	CHO
9.26	201.02	C11H6O4	smouldering fresh flue	CHO
9.54	201.02	C11H6O4	smouldering fresh flue	CHO
9.93	201.02	C11H6O4	smouldering fresh flue	CHO
10.91	201.02	C11H6O4	smouldering fresh flue	CHO
11.61	201.02	C11H6O4	smouldering fresh flue	CHO
0.84	201.041	C8H10O6	smouldering fresh flue	CHO
6.12	201.056	C12H10O3	smouldering fresh flue	CHO
9.3	201.056	C12H10O3	smouldering fresh flue	CHO
10.07	201.056	C12H10O3	smouldering fresh flue	CHO
10.59	201.056	C12H10O3	smouldering fresh flue	CHO
11.61	201.056	C12H10O3	smouldering fresh flue	CHO
12.45	201.056	C12H10O3	smouldering fresh flue	CHO
13.15	201.056	C12H10O3	smouldering fresh flue	CHO
13.92	201.056	C12H10O3	smouldering fresh flue	CHO
14.17	201.056	C12H10O3	smouldering fresh flue	CHO
14.52	201.056	C12H10O3	smouldering fresh flue	CHO
1.15	201.077	C9H14O5	smouldering fresh flue	CHO
1.99	201.077	C9H14O5	smouldering fresh flue	CHO
3.93	201.077	C9H14O5	smouldering fresh flue	CHO
4.76	201.077	C9H14O5	smouldering fresh flue	CHO
5.11	201.077	C9H14O5	smouldering fresh flue	CHO
6.06	201.077	C9H14O5	smouldering fresh flue	CHO
9.05	201.092	C13H14O2	smouldering fresh flue	CHO
12.1	201.092	C13H14O2	smouldering fresh flue	CHO
12.93	201.093	C13H14O2	smouldering fresh flue	CHO
14.1	201.093	C13H14O2	smouldering fresh flue	CHO
14.73	201.093	C13H14O2	smouldering fresh flue	CHO
15.01	201.092	C13H14O2	smouldering fresh flue	CHO
18.89	201.15	C11H22O3	smouldering fresh flue	CHO
0.78	203.02	C7H8O7	smouldering fresh flue	CHO
7.28	203.035	C11H8O4	smouldering fresh flue	CHO
7.91	203.035	C11H8O4	smouldering fresh flue	CHO
8.77	203.035	C11H8O4	smouldering fresh flue	CHO
9.23	203.035	C11H8O4	smouldering fresh flue	CHO
9.89	203.036	C11H8O4	smouldering fresh flue	CHO
10.31	203.035	C11H8O4	smouldering fresh flue	CHO
0.98	203.057	C8H12O6	smouldering fresh flue	CHO
8.29	203.072	C12H12O3	smouldering fresh flue	CHO
8.98	203.072	C12H12O3	smouldering fresh flue	CHO
10.52	203.072	C12H12O3	smouldering fresh flue	CHO
12.24	203.072	C12H12O3	smouldering fresh flue	CHO
13	203.072	C12H12O3	smouldering fresh flue	CHO
14.34	203.072	C12H12O3	smouldering fresh flue	CHO
6.3	203.093	C9H16O5	smouldering fresh flue	CHO
14.24	203.108	C13H16O2	smouldering fresh flue	CHO
6.65	205.014	C10H6O5	smouldering fresh flue	CHO
0.81	205.036	C7H10O7	smouldering fresh flue	CHO
6.96	205.051	C11H10O4	smouldering fresh flue	CHO
7.52	205.051	C11H10O4	smouldering fresh flue	CHO
8.32	205.051	C11H10O4	smouldering fresh flue	CHO
8.81	205.051	C11H10O4	smouldering fresh flue	CHO
9.16	205.051	C11H10O4	smouldering fresh flue	CHO
10.28	205.051	C11H10O4	smouldering fresh flue	CHO
1.33	205.072	C8H14O6	smouldering fresh flue	CHO
4.56	205.087	C12H14O3	smouldering fresh flue	CHO
10.73	205.087	C12H14O3	smouldering fresh flue	CHO
11.75	205.087	C12H14O3	smouldering fresh flue	CHO
12.38	205.087	C12H14O3	smouldering fresh flue	CHO
14.59	205.087	C12H14O3	smouldering fresh flue	CHO
3.37	207.03	C10H8O5	smouldering fresh flue	CHO
3.75	207.03	C10H8O5	smouldering fresh flue	CHO
4.28	207.03	C10H8O5	smouldering fresh flue	CHO
5.22	207.03	C10H8O5	smouldering fresh flue	CHO
5.78	207.03	C10H8O5	smouldering fresh flue	CHO
6.12	207.03	C10H8O5	smouldering fresh flue	CHO
6.58	207.03	C10H8O5	smouldering fresh flue	CHO
7.17	207.03	C10H8O5	smouldering fresh flue	CHO
7.94	207.03	C10H8O5	smouldering fresh flue	CHO
8.32	207.03	C10H8O5	smouldering fresh flue	CHO
12.41	207.03	C10H8O5	smouldering fresh flue	CHO
19.35	207.046	C14H8O2	smouldering fresh flue	CHO
8.39	207.066	C11H12O4	smouldering fresh flue	CHO
16.42	207.082	C15H12O	smouldering fresh flue	CHO
19.6	207.082	C15H12O	smouldering fresh flue	CHO
9.82	207.103	C12H16O3	smouldering fresh flue	CHO
10.31	207.103	C12H16O3	smouldering fresh flue	CHO
11.75	207.103	C12H16O3	smouldering fresh flue	CHO
12.55	207.103	C12H16O3	smouldering fresh flue	CHO
14.03	207.103	C12H16O3	smouldering fresh flue	CHO
15.64	207.103	C12H16O3	smouldering fresh flue	CHO
15.96	207.103	C12H16O3	smouldering fresh flue	CHO
0.81	209.009	C9H6O6	smouldering fresh flue	CHO
2.31	209.01	C9H6O6	smouldering fresh flue	CHO
5.25	209.046	C10H10O5	smouldering fresh flue	CHO
6.37	209.046	C10H10O5	smouldering fresh flue	CHO
9.47	209.046	C10H10O5	smouldering fresh flue	CHO
11.57	209.046	C10H10O5	smouldering fresh flue	CHO
14.34	209.061	C14H10O2	smouldering fresh flue	CHO
14.69	209.061	C14H10O2	smouldering fresh flue	CHO
15.93	209.061	C14H10O2	smouldering fresh flue	CHO
16.7	209.061	C14H10O2	smouldering fresh flue	CHO
17.59	209.061	C14H10O2	smouldering fresh flue	CHO
8.77	209.082	C11H14O4	smouldering fresh flue	CHO
9.16	209.082	C11H14O4	smouldering fresh flue	CHO
9.96	209.082	C11H14O4	smouldering fresh flue	CHO
10.91	209.082	C11H14O4	smouldering fresh flue	CHO
9.68	209.119	C12H18O3	smouldering fresh flue	CHO
10.63	209.119	C12H18O3	smouldering fresh flue	CHO
11.43	209.119	C12H18O3	smouldering fresh flue	CHO
12.66	209.119	C12H18O3	smouldering fresh flue	CHO
12.93	209.119	C12H18O3	smouldering fresh flue	CHO
14.17	209.119	C12H18O3	smouldering fresh flue	CHO
15.11	209.119	C12H18O3	smouldering fresh flue	CHO
15.68	209.155	C13H22O2	smouldering fresh flue	CHO
2.21	211.025	C9H8O6	smouldering fresh flue	CHO
13.04	211.04	C13H8O3	smouldering fresh flue	CHO
14.2	211.041	C13H8O3	smouldering fresh flue	CHO
[truncated: 1,874 more rows]
